# Supplementary material for: Identification of 15 T Cell Restricted Genes Evaluates T Cell Infiltration of Human Healthy Tissues and Cancers and Shows Prognostic and Predictive Potential
Source: Int J Mol Sci. 2019 Oct 22;20(20):5242. doi: 10.3390/ijms20205242 (PMC6829269; doi:10.3390/ijms20205242)
Supplement: Supplementary file 1 [file ijms-20-05242-s001.zip]

Archive with 13 entries (12 files):
- ijms-610023-supplymentary2/
- ijms-610023-supplymentary2/Figure S1 IJMS.pdf
- ijms-610023-supplymentary2/Figure S10 IJMS.pdf
- ijms-610023-supplymentary2/Figure S11 IJMS.pdf
- ijms-610023-supplymentary2/Figure S2 IJMS.pdf
- ijms-610023-supplymentary2/Figure S3 IJMS.pdf
- ijms-610023-supplymentary2/Figure S4 IJMS.pdf
- ijms-610023-supplymentary2/Figure S5 IJMS.pdf
- ijms-610023-supplymentary2/Figure S6 IJMS.pdf
- ijms-610023-supplymentary2/Figure S7 IJMS.pdf
- ijms-610023-supplymentary2/Figure S8 IJMS.pdf
- ijms-610023-supplymentary2/Figure S9 IJMS.pdf
- ijms-610023-supplymentary2/Supplemental Tables S1-13 def.xlsx
