# Supplementary material for: Identification of 15 T Cell Restricted Genes Evaluates T Cell Infiltration of Human Healthy Tissues and Cancers and Shows Prognostic and Predictive Potential
Source: Int J Mol Sci. 2019 Oct 22;20(20):5242. doi: 10.3390/ijms20205242 (PMC6829269; doi:10.3390/ijms20205242)
Supplement: Supplementary file 1 [file ijms-20-05242-s001.zip › ijms-610023-supplymentary2/Supplemental Tables S1-13 def.xlsx]

## Sheet: Table S1
		Supplemental Table 1. Exclusion of genes showing less than tenfold overexpression (<3.32 log2) in T cells (untouched and activated T cells purified from different human sources) than in non-T immune cells (round 1)
				Mean gene expressione (log 2)
		Purified non-T immune cells*		ITK	CD3D	BCL11B	CD2	TRBC1,TRBV25-1	TRAT1	GATA3	CD28	LCK	CD3G	LEF1	IL7R	THEMIS	NELL2	GZMK	SH2D1A	MAL	ICOS	KLRB1	PYHIN1	IL2RB	GZMA	GIMAP6	INPP4B	CD3E	PRKCQ	TRAC	CD6	CD247	ITM2A	GPR171	CTLA4	CD96	STAT4	UBASH3A	GIMAP4	CD8A	FYN	PRF1	ZAP70	SIRPG	LAT	RNF125	CCL5	LRRN3	CCR7
	TEST GROUP	alveolar macrophage	Purified non-T immune cells	8.972	11.039	8.524	10.159	10.13	7.679	12.157	7.803	9.533	9.376	8.434	14.699	7.696	9.165	8.886	8.764	8.952	11.266	9.085	7.544	10.338	9.018	11.028	7.812	9.547	9.052	10.56	11.172	9.063	9.562	8.36	8.131	8.502	9.602	8.665	13.038	9.214	11.176	10.467	9.609	8.654	11.494	9.972	11.167	8.799	10.161
		band cell		7.656	10.586	7.962	7.566	9.038	6.864	7.604	7.542	9.26	8.264	7.557	8.459	6.64	7.492	8.442	8.955	8.322	8.879	7.891	6.949	8.642	8.97	8.076	7.573	7.202	10.193	8.589	10.126	9.21	8.884	7.967	7.534	8.116	8.345	9.412	13.307	7.486	8.566	9.544	9.57	8.286	12.269	8.501	10.198	7.606	7.917
		B-cell		9.184	10.369	10.361	8.997	13.177	7.978	10.05	8.4	12.029	9.545	11.657	10.303	7.993	9.243	9.492	8.462	9.96	8.991	10.102	10.204	10.699	9.426	8.578	8.401	9.944	9.727	12.042	12.077	10.472	12.679	9.685	8.282	10.29	10.279	8.705	9.203	10.11	14.045	11.325	9.542	8.498	10.226	12.305	11.561	8.571	15.05
		bone marrow myeloid cell		8.88	10.953	8.201	10.13	10.517	8.206	8.894	8.105	9.232	9.505	9.243	9.432	7.984	10.133	9.575	8.74	10.156	9.514	9.179	7.891	10.447	9.619	13.427	8.418	9.693	10.163	10.552	10.75	9.434	10.393	8.776	8.319	8.334	9.485	9.054	14.934	9.461	15.159	11.835	9.54	8.912	10.962	12.292	10.997	9.033	8.975
		bone marrow polymorphonuclear cell (PMN)		7.547	10.795	7.628	8.009	9.437	6.851	7.895	7.385	9.306	8.557	8.088	8.32	6.636	7.729	8.487	8.651	8.537	8.921	8.077	6.781	8.776	8.72	8.72	7.521	7.451	10.952	8.729	10.312	9.517	8.873	7.757	7.662	8.338	9.16	9.546	14.351	7.762	8.399	9.598	9.575	8.376	10.962	9.007	10.498	7.69	8.03
		conventional dendritic cell		8.598	9.705	8.325	13.737	10.599	7.859	9.986	7.831	9.959	8.968	10.548	10.221	7.66	9.971	8.941	8.764	9.22	8.819	10.011	7.85	11.019	9.301	11.319	7.777	9.637	9.703	10.152	11.618	9.629	10.097	12.453	10.535	8.205	10.227	8.81	12.088	9.834	15.436	11.223	9.787	8.842	11.691	13.7	11.091	8.531	10.32
		dendritic cell		8.466	10.631	8.143	9.693	10.293	7.704	10.406	8.038	8.942	9.616	8.681	15.713	7.702	9.544	9.093	8.568	9.467	8.703	9.294	7.578	10.066	8.676	8.066	7.85	10.018	9.108	9.957	10.884	8.915	9.636	11.999	11.469	8.076	12.442	8.668	11.211	9.909	13.294	10.508	9.275	8.94	9.72	9.046	11.852	8.843	14.623
		early promyelocyte		7.654	9.636	7.485	7.612	8.622	6.556	7.163	6.87	8.709	8.138	8.059	7.963	6.806	7.059	7.802	8.932	8.529	8.408	9.545	6.799	7.956	8.542	10.801	8.675	7.028	11.36	8.144	9.357	8.914	14.099	9.5	7.358	9.754	9.69	9.216	8.795	7.09	11.331	8.916	9.064	7.952	12.689	10.307	11.386	8.116	7.554
		eosinophil granulocyte		9.02	9.93	11.019	9.618	10.321	8.402	10.452	8.421	10.071	9.708	11.762	9.11	8.258	9.507	9.658	8.881	10.254	9.987	9.675	8.424	11.499	8.741	7.904	9.565	10.838	10.216	10.852	11.738	10.224	13.306	11.388	8.166	10.206	11.189	8.821	9.492	9.629	9.846	11.27	9.347	8.707	10.408	11.053	10.918	8.656	9.556
		granulocyte (polymorphonuclear leukocyte)		9.44	11.099	9.052	11.465	11.891	8.084	10.746	8.172	10.578	9.738	10.365	10.286	8.017	10.512	10.643	8.661	9.329	8.971	10.443	7.806	11.971	9.085	8.746	7.555	11.26	10.314	11.897	11.234	10.862	12.4	9.97	8.029	9.332	10.595	8.501	13.719	11.246	11.388	10.967	9.567	9.295	10.011	10.14	12.176	9.524	10.362
		Langerhans cell		8.453	10.338	11.473	8.888	9.173	7.56	11.225	7.861	8.634	8.724	9.47	12.071	7.665	8.521	8.712	8.65	9.259	8.733	9.046	7.484	9.681	9.195	8.516	8.784	8.927	8.347	10.13	10.98	9.18	9.728	11.995	8.743	8.12	8.646	9.088	9.045	8.771	13.519	10.041	9.405	8.759	11.288	13.26	10.068	8.68	11.464
		late promyelocyte		7.855	10.249	7.565	7.912	8.954	6.705	7.293	7.147	8.838	8	8.271	7.96	6.793	7.39	7.894	9.095	8.232	8.557	9.782	6.754	7.844	8.736	9.779	7.71	6.911	11.15	8.18	9.637	9.359	13.463	11.588	7.301	10.244	9.469	9.118	7.663	7.508	9.733	8.855	9.251	8.093	13.229	9.416	11.85	7.812	7.701
		macrophage		10.054	12.06	9.982	11.877	12.702	8.402	10.901	10.61	11.048	9.482	10.47	12.251	8.352	10.545	11.154	9.834	9.429	9.442	11.038	8.692	12.198	11.34	12.23	8.337	10.31	10.078	12.043	12.098	10.958	11.407	10.135	9.539	9.404	11.163	9.015	13.217	11.321	12.823	11.514	10.4	9.797	12.627	12.496	12.22	9.295	10.446
		metamyelocyte		7.469	10.102	7.688	7.604	8.625	6.631	7.345	7.193	9.211	8.27	7.387	7.968	6.643	7.462	7.872	8.498	7.984	8.844	8.076	6.778	8.145	8.566	8.201	7.578	7.087	9.006	8.141	9.863	8.772	8.741	12.8	7.348	8.021	8.449	9.251	8.773	7.252	8.552	9.598	9.417	8.105	13.779	9.496	9.78	7.953	7.65
		monocyte		9.892	11.28	9.823	11.015	11.78	8.458	10.052	8.165	10.484	9.708	9.989	10.801	8.009	10.017	10.053	9.286	9.533	9.209	11.393	8.758	11.496	10.713	13.716	8.071	10.272	10.268	11.419	11.533	11.114	10.696	9.012	8.321	9.204	10.234	8.841	14.849	10.428	15.289	12.433	10.127	8.779	11.182	12.888	13.145	8.788	9.924
		monocyte derived dendritic cell		8.728	10.436	8.705	10.476	10.707	7.617	9.831	8.055	9.589	9.124	9.199	12.209	7.456	9.081	9.602	8.77	9.963	8.982	9.883	7.61	10.434	10.034	10.36	7.73	9.53	9.284	10.346	11.106	9.841	9.873	9.589	8.861	8.725	10.371	8.864	12.425	9.595	12.476	10.623	9.963	9.097	11.138	11.901	12.833	9.036	11.456
		monocyte derived macrophage		11.186	12.659	11.859	11.547	12.832	11.201	10.195	10.926	11.074	11.109	12.506	14.227	10.359	11.361	11.399	10.91	10.533	10.463	12.102	9.512	11.226	12.126	12.773	9.399	10.867	10.491	13.174	11.044	10.297	10.836	11.579	10.314	10.143	12.238	9.959	13.434	12.184	13.393	13.671	10.28	10.741	13.244	13.002	12.012	11.071	11.054
		myelocyte		7.467	9.709	7.428	7.588	8.735	6.818	7.108	6.962	8.77	7.907	7.565	8.082	6.722	7.21	8.036	8.353	8.214	8.314	9.567	6.702	8.294	8.23	9.286	7.909	7.064	9.855	8.042	9.47	8.764	12.256	12.173	7.304	9.07	9.122	8.94	8.234	7.126	9.293	8.66	9.088	7.953	13.219	8.777	10.572	7.432	7.613
		neutrophil granulocyte		10.636	12.722	10.636	11.4	13.075	8.718	10.839	8.684	12.067	10.49	11.336	12.102	8.556	9.886	10.538	9.835	10.982	10.274	11.717	8.756	11.763	11.082	10.804	8.811	10.308	10.772	12.092	12.063	11.603	11.679	10.671	8.616	10.484	10.333	9.8	14.722	10.772	12.434	12.734	10.802	9.403	11.053	10.079	12.113	9.999	11.606
		peripheral blood activated memory B-cell		8.753	10.089	7.996	7.713	11.331	6.553	8.152	7.063	10.06	8.65	9.692	8.406	6.427	7.447	7.608	8.679	7.994	8.865	9.284	8.12	12.86	9.004	7.077	7.822	7.614	8.07	12.603	10.389	9.684	12.859	8.278	8.702	9.033	10.922	9.026	6.853	7.982	11.823	9.876	9.978	8.653	11.538	9.966	10.545	7.887	12.163
		peripheral blood B-cell (unspecified)		9.499	11.143	9.359	10.155	12.893	7.49	10.239	7.66	11.845	9.681	10.384	9.972	7.359	10.367	10.6	8.711	9.201	8.926	10.803	10.022	11.878	9.271	7.78	7.355	11.23	10.355	12.318	12.712	11.097	12.15	9.367	7.95	10.083	10.882	8.321	9.921	10.553	13.654	11.429	9.761	9.77	10.231	10.13	11.875	9.783	14.644
		peripheral blood memory B-cell		8.539	10.026	7.908	8.603	12.799	7.006	9.718	7.262	11.453	8.994	9.403	8.889	6.976	9.804	8.897	8.484	9.172	8.918	9.118	11.502	10.776	8.415	7.4	7.163	10.421	8.944	11.851	12.146	11.03	12.737	7.776	7.861	10.353	9.953	8.662	7.469	9.321	13.958	10.277	9.612	8.324	10.073	12.101	11.327	8.53	13.502
		peripheral blood monocyte		8.695	10.709	9.061	9.851	10.935	7.721	10.032	7.842	9.731	8.611	9.701	15.758	7.518	9.678	9.406	8.177	8.688	9.519	9.949	8.487	11.005	8.222	8.325	8.023	10.312	9.8	11.664	10.977	10.153	11.081	8.284	8.24	9.078	14.389	9.039	9.598	10.021	14.349	10.974	10.722	9.603	11.67	8.467	12.841	9.334	12.863
		peripheral blood transitional stage B-cell (unspecified)		8.405	9.636	8.017	8.957	11.794	7.475	8.793	7.829	9.899	8.429	12.672	9.383	7.505	9.723	8.365	8.904	8.922	8.374	9.726	8.216	10.728	8.609	7.503	7.565	10.142	9.2	9.709	10.941	10.036	10.286	8.277	7.884	8.716	11.743	8.171	7.81	9.601	13.18	10.915	10.941	8.704	9.604	13.056	10.331	8.626	12.366
		plasma cell		10.065	11.589	9.517	10.676	12.638	8.387	11.499	9.432	10.93	10.132	11.066	10.294	7.973	10.582	10.736	9.425	9.848	9.633	10.911	9.366	12.302	9.916	8.514	8.061	10.683	10.565	11.668	11.945	10.456	13.64	8.729	9.1	8.624	11.921	9.498	9.04	10.364	10.877	11.587	10.875	9.363	11.24	8.989	11.316	9.05	10.125
		plasmablast		8.718	9.993	7.611	9.571	11.538	7.453	10.104	9.691	10.165	8.93	9.857	8.65	7.062	9.793	9.61	8.394	8.773	8.998	9.68	7.972	13.1	9.312	7.113	7.23	10.014	9.626	10.168	11.123	8.95	14.369	8.032	8.516	7.804	12.078	8.4	7.408	10.06	10.259	10.911	10.271	8.87	11.117	9.074	10.257	8.163	8.991
		plasmacytoid dendritic cell		8.522	9.751	8.519	10.352	10.16	7.731	9.177	7.817	9.477	8.813	9.818	9.154	7.803	9.303	8.881	8.639	10.03	8.956	9.683	7.902	10.532	8.835	7.662	7.816	9.78	9.531	10.169	10.893	10.165	10.707	11.853	8.082	8.17	12.092	8.531	8.854	9.345	13.98	10.874	9.853	9.056	10.755	13.223	10.202	8.536	11.915
		pulmonary conventional dendritic cell		7.224	9.856	7.891	9.985	9.502	6.335	8.534	7.442	9.02	8.745	7.375	14.6	6.226	7.322	8.767	8.325	8.55	9.745	8.791	6.194	8.456	9.163	10.785	8.124	7.423	7.911	9.841	10.778	9.004	8.465	11.01	10.652	8.069	10.387	9.401	11.76	7.704	12.386	11.079	10.085	9.203	11.552	9.907	11.536	8.942	11.708
		pulmonary Langerhans cell		6.93	9.794	7.723	10.28	9.459	6.392	8.513	7.586	8.983	8.756	7.866	14.323	6.311	7.237	8.733	8.234	8.324	9.874	8.794	6.097	8.288	9.192	10.761	8.582	7.092	7.905	9.665	10.815	9.201	8.329	12.083	11.044	8.118	9.728	9.359	11.436	7.66	11.699	11.633	10.088	9.323	11.262	10.431	10.886	9.272	12.333
		tonsillar B-cell (unspecified)		9.58	11.394	9.127	9.785	13.744	7.763	10.037	8.147	14.257	9.065	9.89	10.139	7.791	10.026	8.929	9.646	11.005	9.435	9.135	9.822	12.163	8.365	8.163	8.182	9.155	8.974	13.074	12.244	11.16	12.171	8.259	9.251	10.099	10.182	8.686	8.388	9.089	13.201	10.058	9.695	8.28	11.186	10.196	10.431	9.002	12.943
		tonsillar centroblast		8.634	9.73	6.838	7.794	10.921	6.009	7.459	6.539	11.867	7.824	8.884	9.07	5.754	7.912	7.756	9.783	7.837	9.264	10.674	8.679	10.516	8.5	6.634	6.242	7.133	7.42	15.73	9.774	9.753	8.497	7.881	8.373	8.985	7.302	9.277	7.177	8.607	12.543	8.893	10.327	7.983	12.929	6.262	10.141	7.451	8.159
		tonsillar centrocyte		9.502	9.702	6.826	7.658	10.694	5.811	7.817	6.567	13.265	7.817	8.288	8.975	5.724	8.971	7.765	7.936	7.977	9.075	10.525	6.656	10.84	8.461	6.636	6.221	7.092	7.1	15.775	9.777	10.439	8.701	8.503	8.437	8.356	7.37	9.38	7.062	8.503	13.009	8.496	10.438	7.849	12.868	6.218	10.274	8.349	8.583
		tonsillar memory B-cell		7.952	10.133	7.078	7.881	12.833	6.007	7.361	6.636	11.831	8.181	7.206	9.144	5.712	8.043	7.929	7.866	7.908	9.622	9.265	8.583	11.652	8.853	6.762	6.487	7.462	7.391	15.572	11.587	10.933	12.191	7.98	8.937	10.975	8.435	9.768	7.056	8.928	12.437	8.958	10.594	8.32	12.598	6.428	13.319	7.58	11.898
		tonsillar plasmablast		8.24	9.961	6.937	7.662	10.854	5.941	8.639	7.096	11.033	7.751	11.255	9.013	5.796	9.375	7.754	8.046	8.394	9.234	10.674	6.206	11.074	8.327	6.638	6.308	7.163	7.99	14.355	9.953	9.216	11.882	8.023	9.246	8.752	7.377	9.449	7.065	8.626	10.799	8.872	10.47	7.767	11.805	6.151	9.928	7.263	8.39
		non-T cells Mean expression value (log2 scale)		8.71809	10.5236	8.59609	9.47694	10.9619	7.42256	9.30047	7.90526	10.3279	8.95906	9.52776	10.5279	7.29071	9.0415	9.05926	8.81935	9.10229	9.22691	9.79171	8.02047	10.5489	9.19309	9.12009	7.84285	9.01794	9.43591	11.153	10.974	9.92368	11.0786	9.75682	8.65021	9.05244	10.1706	9.03653	10.2764	9.20771	12.1855	10.5475	9.92115	8.77226	11.5182	10.2423	11.2249	8.62362	10.6484
		* with the exception of NK cells and NKT cells
		Purified T cells		ITK	CD3D	BCL11B	CD2	TRBC1,TRBV25-1	TRAT1	GATA3	CD28	LCK	CD3G	LEF1	IL7R	THEMIS	NELL2	GZMK	SH2D1A	MAL	ICOS	KLRB1	PYHIN1	IL2RB	GZMA	GIMAP6	INPP4B	CD3E	PRKCQ	TRAC	CD6	CD247	ITM2A	GPR171	CTLA4	CD96	STAT4	UBASH3A	GIMAP4	CD8A	FYN	PRF1	ZAP70	SIRPG	LAT	RNF125	CCL5	LRRN3	CCR7
	CONTROL GROUP	activated CD4 T-cell	Purified T cells	16.023	16.494	13.527	15.696	16.735	13.258	14.757	12.366	14.282	12.688	14.905	14.854	12.046	12.807	11.914	13.218	11.993	15.222	13.822	11.187	13.316	13.392	10.171	13.064	13.443	12.771	16.148	13.713	12.847	15.389	14.786	14.27	13.168	14.055	12.495	11.237	11.047	16.275	13.821	11.817	10.738	13.028	12.889	15.224	14.862	14.312
		activated CD8 T-cell		15.566	16.617	13.301	15.05	16.285	12.45	13.137	11.532	14.484	13.242	14.613	14.361	11.401	14.694	13.279	13.021	12.706	13.729	14.559	11.76	13.465	13.889	10.786	10.779	14.883	13.095	15.959	13.976	13.278	15.389	14.586	11.309	13.045	13.775	11.958	12.532	15.173	16.287	15.196	11.881	10.687	12.815	13.291	16.748	14.994	14.045
		bone marrow CD4 T-cell		16.729	17.1	17.039	16.319	17.717	15.062	16.727	14.405	16.201	14.45	15.932	17.723	14.195	15.382	15.913	14.386	14.674	15.185	16.594	14.062	15.671	15.523	14.647	14.001	11.517	14.773	16.151	15.283	15.401	16.081	15.383	14.157	14.681	14.573	13.516	13.894	10.321	16.66	14.089	13.314	12.624	15.263	16.044	15.442	12.02	13.305
		lymph node CD4 T-cell		15.862	17.518	16.169	16.391	17.958	14.616	14.75	15.115	16.572	15.023	16.344	17.896	14.072	16.185	14.239	14.056	15.522	16.347	15.653	13.13	14.311	13.641	13.664	13.997	12.233	13.505	15.733	15.35	15.214	15.879	15.236	15.954	14.189	15.072	13.84	14.381	10.44	15.969	12.82	13.726	13.526	15.56	14.88	11.851	13.011	15.225
		peripheral blood CD4 activated T-cell		15.994	16.713	15.188	16.159	17.013	14.83	14.944	14.628	16.226	14.069	15.81	16.612	13.082	15.044	12.79	14.111	15.654	14.255	15.003	13.242	14.63	12.524	15.03	13.093	13.925	14.225	15.78	14.997	15.384	14.884	15.449	14.243	12.825	14.478	13.471	15.058	10.36	15.99	13.786	13.864	12.56	15.402	14.777	13.218	13.336	15.378
		peripheral blood CD4 central memory T-cell		15.751	16.004	15.274	14.948	16.569	14.737	14.972	14.168	15.056	14.848	15.781	16.58	12.454	14.023	13.382	14.384	15.362	14.416	15.317	12.67	13.887	12.078	12.535	13.348	14.356	14.013	16.438	15.647	14.853	15.131	13.185	13.735	12.264	14.174	12.797	13.375	9.913	15.493	12.521	13.883	12.885	15.523	14.098	14.049	10.927	15.229
		peripheral blood CD4 effector memory T-cell		15.554	16.106	14.968	15.047	16.652	14.566	15.353	13.854	15.064	15.045	15.059	16.422	12.947	12.927	14.802	14.49	14.507	13.724	15.689	12.457	14.264	14.609	12.724	12.93	14.709	13.95	16.656	15.514	14.804	15.155	13.722	13.759	12.341	14.538	12.699	13.686	9.89	15.417	14.311	14.06	12.736	15.512	13.888	16.428	10.18	13.341
		peripheral blood CD4 memory regulatory T-cell		17.163	17.901	17.089	16.781	18.508	14.583	16.914	15.086	17.102	16.228	17.222	16.357	11.727	11.479	13.374	14.87	15.891	14.638	15.966	15.758	16.592	13.388	15.996	13.841	12.548	15.417	17.488	15.177	16.049	15.685	14.539	16.375	13.975	13.411	13.993	15.426	8.271	16.551	14.645	14.068	12.836	15.738	15.598	11.875	9.676	13.281
		peripheral blood CD4 memory T-cell		16.789	17.157	16.826	16.585	17.807	15.365	16.46	14.944	16.74	15.425	16.665	17.916	14.511	15.554	15.349	14.756	15.331	14.218	16.642	14.852	15.172	15.228	16.042	13.744	11.905	15.036	16.956	15.436	15.514	15.995	15.472	13.897	14.298	14.484	13.79	15.521	9.463	16.563	14.71	13.846	12.366	15.472	15.578	15.437	12.443	13.523
		peripheral blood CD4 regulatory T-cell		16.138	17.163	15.368	16.052	17.658	12.679	16.216	15.185	16.563	14.793	16.005	16.468	10.549	13.371	11.358	13.739	16.321	15.518	14.167	13.551	15.438	12.289	13.859	13.271	12.423	14.347	15.049	15.578	14.943	14.504	14.102	16.341	12.648	14.468	13.08	13.002	9.376	15.71	13.9	13.714	12.258	15.557	15.201	10.19	10.972	13.814
		peripheral blood CD4 resting T-cell		16.709	17.519	16.267	16.722	18.027	15.234	15.764	14.372	16.769	14.908	16.481	17.751	13.472	15.747	15.442	14.56	15.413	13.893	16.087	13.541	15.109	14.66	15.006	12.946	15.848	14.974	17.799	16.058	16.528	16.475	15.35	12.144	14.566	14.835	13.631	15.603	9.712	16.824	14.592	14.928	12.314	14.91	15.275	16.489	13.803	16.547
		peripheral blood CD4 stem cell memory T-cell		15.399	15.5	14.407	13.415	16.335	14.556	12.689	13.777	13.976	14.871	16.669	16.313	12.361	13.176	13.359	14.271	14.991	14.215	12.119	10.811	12.561	10.839	11.711	13.308	15.197	13.895	17.109	14.445	14.191	14.796	12.298	14.041	12.002	13.565	12.586	13.353	9.03	14.948	11.944	13.609	13.948	15.86	12.478	14.113	11.78	15.602
		peripheral blood CD4 T-cell		16.316	16.973	15.983	16.146	17.389	14.203	15.46	14.244	16.279	14.76	16.436	16.982	13.068	15.141	13.418	13.954	15.341	14.374	15.19	12.439	14.77	13.474	14.448	13.393	13.573	14.378	16.169	15.443	15.495	15.171	14.71	13.329	13.334	14.019	13.218	14.31	10.631	16.141	13.746	13.971	12.019	15.126	14.465	14.285	13.21	15.092
		peripheral blood CD8 activated T-cell		16.759	17.119	15.516	16.489	17.458	14.363	14.794	13.632	16.318	14.148	16.303	16.713	13.715	16.578	14.101	14.919	14.444	14.682	13.574	12.29	15.369	12.826	14.747	12.158	14.928	14.394	17.079	15.734	15.461	14.933	15.727	11.475	14.038	15.026	13.266	14.808	16.512	16.523	16.134	13.619	11.086	15.072	14.432	16.598	16.41	16.125
		peripheral blood CD8 central memory T-cell		14.607	17.788	13.276	14.969	16.734	14.421	15.107	12.511	14.417	15.308	13.357	14.351	10.331	15.564	14.584	13.329	12.27	13.713	16.177	10.31	14.593	12.589	10.587	9.85	12.922	13.637	16.804	15.217	12.631	15.966	13.527	10.405	11.958	15.025	10.211	12.514	15.515	16.506	11.905	11.606	11.205	13.454	14.026	17.916	10.821	15.219
		peripheral blood CD8 effector memory RA T-cell		14.843	17.933	13.285	15.387	16.506	12.886	14.619	9.854	14.896	16.09	11.771	13.4	10.971	13.24	13.935	14.253	10.176	13.001	16.884	12.613	15.093	14.859	11.525	9.311	12.997	14.343	16.841	15.052	12.751	15.875	13.293	9.068	11.677	15.306	10.326	12.581	16.196	16.501	14.305	11.605	10.763	13.222	13.835	18.381	10.086	12.235
		peripheral blood CD8 effector memory T-cell		14.688	17.973	13.777	15.315	16.782	13.997	14.917	12.01	14.919	15.828	11.287	14.089	11.044	14.124	15.214	13.92	10.624	13.67	17.274	11.581	15.231	14.784	11.247	9.524	12.992	14.325	16.657	15.461	12.818	16.016	14.11	10.295	12.172	15.4	10.646	12.362	16.383	16.739	13.568	11.632	10.912	13.258	14.147	18.225	10.15	13.124
		peripheral blood CD8 resting T-cell		16.938	17.556	16.898	15.876	17.899	12.635	15.324	13.34	17.176	15.373	16.693	16.585	14.108	16.916	15.83	13.484	15.834	12.038	15.304	12.852	15.218	15.254	14.232	12.521	16.273	15.33	17.178	16.111	16.024	15.208	13.097	10.408	13.653	14.487	14.011	13.418	17.459	16.626	16.463	14.817	12.799	15.268	15.726	17.311	13.416	16.756
		peripheral blood CD8 T-cell		16.261	17.14	16.069	15.934	17.505	13.424	15.53	13.011	16.431	15.224	15.937	16.589	13.536	15.815	16.445	14.64	14.18	12.706	16.446	13.597	16.045	16.351	14.301	12.306	14.958	14.716	16.836	15.146	16.377	15.255	14.385	11.08	14.305	14.797	12.971	14.298	17.135	16.435	16.834	15.154	12.502	15.019	14.946	17.611	12.735	14.497
		peripheral blood helper (CD4 effector) T-cell		15.548	17.3	15.142	16.676	17.572	14.864	16.512	13.448	16.508	14.338	11.369	12.331	15.242	11.193	14.049	15.115	14.251	13.986	12.861	15.005	16.135	18.258	15.766	13.968	13.573	14.923	16.357	14.341	14.624	15.046	16.426	12.77	14.904	14.627	13.759	15.291	10.469	14.652	15.01	12.893	11.936	14.642	15.092	14.126	16.919	11.856
		peripheral blood T-cell		15.935	16.872	16.42	15.89	17.177	14.621	15.216	13.307	16.203	14.446	16.084	17.287	13.844	15.283	15.181	13.981	14.784	12.31	15.939	13.676	14.564	15.036	15.473	12.14	14.545	14.613	17.029	14.964	15.136	14.632	14.161	10.882	12.603	14.311	13.495	15.509	14.897	16.111	16.203	14.337	12.72	14.7	14.312	16.014	13.701	15.79
		peripheral blood tumor specific CD8 effector T-cell		16.363	18.149	15.682	17.239	18.092	13.905	16.367	10.786	17.247	15.614	11.843	11.298	16.057	13.444	17.387	15.448	12.183	14.528	13.045	15.012	17.819	18.437	15.703	13.25	12.441	15.429	18.129	14.199	16.024	15.254	17.017	12.75	16.2	15.357	14.084	13.845	18.138	15.227	17.755	14.55	13.105	15.929	15.842	18.859	17.291	9.624
		resting CD4 T-cell		15.701	16.098	15.682	15.045	17.53	14.585	14.752	13.222	16.357	12.817	16.454	16.552	12.331	15.306	13.952	13.059	14.124	12.78	14.965	12.348	13.374	14.073	14.856	10.286	14.487	13.924	16.316	14.38	14.643	16.053	13.693	11.423	12.321	12.924	12.017	15.217	11.63	15.934	14.56	12.719	11.797	14.541	13.475	16.337	15.116	15.57
		resting CD8 T-cell		15.531	16.201	15.37	15.035	17.032	14.04	14.29	12.825	16.129	13.078	16.318	16.652	13.796	16.192	15.528	14.288	12.429	12.139	15.59	13.892	13.731	15.971	14.819	9.676	13.97	13.911	16.006	13.972	14.013	15.613	14.346	9.418	14.059	14.057	11.683	15.238	15.829	16.028	15.769	12.716	10.988	13.69	13.506	17.537	15.628	14.745
		resting T-cell (unspecified)		15.033	15.27	15.083	14.445	17.088	12.528	13.739	12.124	15.989	11.824	16.352	16.907	11.6	15.705	14.109	12.339	13.505	11.491	14.13	9.449	12.874	12.431	13.565	9.714	15.081	12.804	15.913	14.403	13.851	14.421	13.22	9.442	11.865	13.282	10.932	15.004	14.108	15.367	13.934	12.135	10.713	13.58	11.862	15.863	14.403	15.397
		tonsillar activated T-cell (unspecified)		15.138	16.289	15.212	15.036	16.806	13.843	15.633	12.91	14.89	13.303	12.87	14.295	10.673	12.676	15.154	13.733	11.895	14.6	15.863	12.63	15.444	14.017	10.717	10.801	14.179	14.016	15.596	15.761	14.518	15.579	13.512	13.013	13.254	14.096	10.902	11.327	15.567	16.256	13.963	13.896	11.671	13.593	14.67	16.553	9.647	14.102
		tonsillar CD30 T-cell		13.123	16.857	12.936	15.288	16.648	11.898	14.371	14.424	15.874	14.086	12.752	12.846	11.463	10.099	10.199	12.222	12.463	15.3	10.257	11.257	17.146	9.579	11.656	13.261	10.892	12.332	9.905	16.582	11.096	15.506	10.956	14.843	11.744	11.771	12.782	13.209	11.254	15.084	12.438	14.381	13.932	17.507	12.032	9.931	9.053	11.948
		tonsillar CD4 activated T-cell		13.537	17.173	13.175	15.557	16.98	12.131	14.606	14.154	15.889	14.263	13.514	15.714	10.056	11.513	10.582	11.426	14.925	14.591	11.901	11.395	16.673	9.817	13.161	12.004	10.943	12.127	10.151	16.635	11.466	14.76	12.874	15.462	12.618	12.624	13.474	14.163	10.34	15.201	11.993	14.046	13.489	17.172	11.578	9.892	9.235	12.728
		tonsillar CD4 regulatory T-cell		12.676	17.138	13.067	15.678	16.925	11.246	14.592	14.617	16.134	14.218	12.546	14.375	9.378	9.932	10.365	11.152	14.232	14.935	10.923	11.369	17.166	9.456	12.525	11.47	10.883	11.956	10.087	16.767	11.524	14.782	12.004	15.896	12.25	11.918	13.141	13.685	10.28	15.084	12.756	14.246	13.916	17.158	10.573	9.925	8.958	12.444
		tonsillar CD4 resting T-cell		13.319	16.88	12.445	15.489	17.066	11.986	14.098	13.959	16.282	13.647	13.741	16.327	10.783	13.658	10.73	11.364	14.681	13.945	10.993	10.672	16.291	9.981	13.011	11.695	11.007	11.703	9.816	17.152	11.322	15.093	12.585	13.905	13.05	12.275	13.966	14.572	10.548	15.052	11.835	14.635	13.171	17.986	11.449	9.954	9.856	12.926
		tonsillar CD4 T-cell		16.542	17.915	16.213	17.192	18.567	14.01	15.487	14.95	17.151	15.657	15.517	16.721	14.144	12.742	14.381	15.962	13.903	15.844	16.531	15.064	16.236	13.018	15.593	13.527	15.225	14.971	17.931	15.842	15.374	17.066	12.63	15.432	12.824	12.975	13.673	15.898	10.461	17.097	14.013	14.875	14.372	15.665	13.876	13.115	11.175	15.413
		tonsillar CD8 activated T-cell		12.875	17.16	12.513	15.647	16.477	12.27	13.528	13.11	16.148	14.304	12.857	15.155	11.924	14.825	14.839	12.2	12.673	12.533	10.87	11.736	16.572	14.869	13.351	12.224	11.069	11.848	9.776	16.652	11.481	14.028	14.503	11.453	14.73	13.749	14.269	14.768	16.663	15.269	15.48	14.195	12.798	17.333	11.848	13.412	10.304	12.397
		tonsillar CD8 resting T-cell		12.305	16.776	12.857	14.707	16.075	11.133	13.31	12.477	15.721	13.841	14.107	16.345	11.596	15.91	13.321	10.865	14.077	11.481	10.306	9.916	15.822	12.69	12.828	10.983	11.18	11.429	10.147	16.28	11.235	13.081	14.414	10.215	13.908	13.455	13.752	14.118	16.232	14.51	13.826	14.074	12.591	16.977	11.44	11.229	11.493	13.128
		tonsillar CD8 T-cell		16.398	17.75	16.422	16.825	18.033	13.499	14.797	13.381	17.014	15.856	16.482	17.212	14.914	16.612	17.313	15.378	14.044	12.684	14.587	14.042	16.257	15.947	15.782	12.881	15.422	14.325	17.416	15.494	15.058	15.361	14.785	10.937	14.012	14.492	14.221	15.887	17.459	16.819	16.329	14.734	13.845	15.216	14.25	17.604	13.703	16.497
		tonsillar resting T-cell (unspecified)		15.59	16.26	15.775	15.118	16.636	13.426	15.701	12.766	14.649	13.309	14.167	15.397	10.094	14.473	14.341	12.852	13.673	14.422	16.605	12.126	15.594	14.076	10.877	11.577	14.689	13.774	15.447	15.815	15.369	15.053	13.007	11.169	13.067	14.614	11.084	11.777	15.764	16.118	14.83	13.747	10.764	13.376	15.694	16.883	10.708	14.939
		tonsillar T-cell		15.847	17.826	16.732	16.21	18.058	14.338	14.919	15.137	15.52	16.446	16.278	16.64	13.773	13.965	15.683	16.419	14.773	15.973	15.921	13.618	16.42	15.416	15.293	13.813	13.121	14.469	17.354	15.384	15.931	17.054	14.025	15.762	13.226	13.232	13.347	15.279	15.141	16.119	14.885	13.63	14.844	17.04	13.395	15.545	11.984	14.521
		tumor derived CD4 T-cell		15.757	17.002	15.749	16.521	17.709	13.704	15.496	14.458	16.061	14.668	14.982	16.744	13.403	14.382	15.369	14.781	14.162	15.369	15.174	13.594	15.397	13.964	14.092	13.273	12.802	13.562	16.502	14.953	14.41	15.936	13.795	15.513	13.465	14.232	13.114	14.325	10.413	16.214	13.54	13.559	12.931	15.003	14.276	13.499	10.976	14.058
		tumor derived CD8 T-cell		15.857	17.958	16.669	17.103	18.374	14.476	15.497	14.33	16.928	15.919	14.909	15.805	14.838	15.643	18.449	16.233	14.189	14.319	14.266	14.975	16.287	16.733	15.23	13.85	15.085	14.172	17.738	15.213	14.72	16.926	13.632	14.611	14.156	14.124	14.055	15.453	16.797	17.344	16.814	14.51	14.286	15.364	14.093	17.427	10.839	14.632
		T cells Mean expression value (log2 scale)		15.4517	17.0302	15.0887	15.789	17.2732	13.6939	15.0354	13.5373	15.9517	14.5778	14.9056	15.857	12.6184	14.2453	14.2016	13.8731	14.0053	14.0204	14.5577	12.7494	15.2773	13.8412	13.6199	12.3099	13.4796	13.8793	15.5907	15.3718	14.2726	15.3956	14.0669	12.9258	13.2999	14.0422	12.9014	14.1033	13.0215	15.9906	14.348	13.6577	12.4903	15.1982	13.9168	14.8709	12.2584	14.1938
		T/Non-T expression difference (fold overexpression by T cells expressed as log2)		6.7336	6.50656	6.49262	6.31206	6.31136	6.27134	5.73492	5.63208	5.62377	5.6187	5.37781	5.32912	5.32769	5.20376	5.14231	5.05375	4.90297	4.79346	4.76603	4.72898	4.72835	4.64812	4.49981	4.46709	4.46164	4.44335	4.43765	4.39776	4.3489	4.31693	4.31007	4.27561	4.24743	3.8716	3.86492	3.82688	3.81379	3.80516	3.8005	3.73654	3.71808	3.67998	3.6745	3.64607	3.63483	3.54543
		Included (difference > 3.32, green) and excluded (difference < 3.32, red) genes		ITK	CD3D	BCL11B	CD2	TRBC1,TRBV25-1	TRAT1	GATA3	CD28	LCK	CD3G	LEF1	IL7R	THEMIS	NELL2	GZMK	SH2D1A	MAL	ICOS	KLRB1	PYHIN1	IL2RB	GZMA	GIMAP6	INPP4B	CD3E	PRKCQ	TRAC	CD6	CD247	ITM2A	GPR171	CTLA4	CD96	STAT4	UBASH3A	GIMAP4	CD8A	FYN	PRF1	ZAP70	SIRPG	LAT	RNF125	CCL5	LRRN3	CCR7
		Selected at the end of the six-step procedure		6.7336	6.50656		6.31206	6.31136	6.27134		5.63208		5.6187					5.14231			4.79346	4.76603	4.72898								4.39776	4.3489		4.31007
		mean T/non-T expression difference of signature-H genes	5.29019
[truncated: 1,484 more columns]

## Sheet: Table S2
		Supplemental Table 2. Exclusion of genes showing less than tenfold overexpression (<3.32 log2) in T cells (untouched and activated T cells purified from different human sources) than in non-lymphoid tissues (round 2)
				Mean gene expressione (log 2)
		Non-lymphoid tissues		ITK	CD69	CD3D	TRBC1,TRBV25-1	TRAT1	IL7R	LCK	CD28	CD3G	CD2	CCR7	ICOS	SH2D1A	GPR171	LAT	PYHIN1	CD247	BCL11B	CTLA4	TRAC	CD96	THEMIS	UBASH3A	IL2RB	KLRB1	TIGIT	GATA3	LEF1	RNF125	ZAP70	CD6	GZMK	GZMA	TCF7	SIRPG	STAT4	IFNG	CCL5	TRAV13-1	CD3E	PRF1	PRKCQ	GIMAP6	GZMH	INPP4B	SH2D2A
	TEST GROUP	accumbens nucleus	Non-lymphoid tissues	8.38764	7.92967	10.3875	10.7695	7.61385	8.86063	9.77227	7.71	8.95718	9.50641	8.22052	8.76456	8.41774	8.30175	9.70894	7.45908	8.78297	12.8782	8.18965	10.6234	8.37977	8.21135	8.48154	10.5898	9.55191	8.28369	9.28986	10.9017	9.07062	9.49034	11.6721	10.1734	9.18224	12.4334	9.42225	10.2973	8.98319	10.7718	7.73671	9.95365	10.8503	10.8263	9.31924	9.78147	9.2557	10.274
		adipose tissue (fat)		9.45364	10.6067	11.6005	12.2805	8.17385	10.7456	11.2483	8.184	9.46718	11.0924	9.75452	9.13156	8.82774	9.38975	10.5969	7.73908	9.53597	10.5912	8.25165	11.4424	9.11377	7.88935	8.75954	11.2938	11.0439	8.81969	12.2879	10.7087	10.5326	9.95534	12.0331	11.3414	10.5642	12.3454	9.20624	10.8123	9.36019	11.9998	7.84171	11.0197	12.0473	10.2823	11.2752	10.6295	9.4277	10.703
		adrenal gland		9.04264	8.86567	10.2245	11.0635	7.59685	10.4256	9.76727	7.55	8.76618	10.4804	8.51952	8.79156	8.73374	8.62375	9.58094	7.40208	9.00997	9.2222	8.12365	10.6344	8.58877	7.49935	8.60955	10.4988	9.66191	8.94569	12.1099	12.7887	8.51362	9.48334	11.1431	10.4124	9.93924	12.4384	8.77424	11.3283	8.71019	12.1298	7.42971	10.7067	11.2333	9.91126	11.0632	10.1045	9.0407	10.652
		adrenal gland cortex (adrenal cortex)		8.56364	8.79367	10.9575	11.0315	7.74285	10.3696	9.68927	7.941	9.10218	10.1714	8.34952	8.40856	8.66574	8.81775	9.36694	7.57808	8.80497	8.8532	8.03465	10.3034	8.16777	7.78235	8.60955	10.5388	9.58891	8.34269	10.9549	12.6677	8.61662	9.85934	12.2401	10.3674	9.82324	12.4334	8.19224	10.0793	8.75119	11.7008	7.86771	10.0297	10.7483	9.72826	10.8712	10.1525	9.2477	10.103
		amygdala		8.35964	8.21067	10.3805	10.7255	7.60185	8.74963	9.49927	7.695	8.86618	9.52541	8.25052	8.63356	8.38674	8.28175	9.48794	7.45608	8.67997	11.9572	8.09565	10.1564	8.30377	8.37435	8.28754	10.6008	9.45491	8.24169	9.09786	10.9107	9.16162	9.49234	11.7841	10.0484	9.04024	12.4274	8.92724	10.1723	8.99719	10.8198	7.76871	9.89665	10.8963	10.6993	9.67824	9.59047	9.4457	10.12
		aortic valve		9.00164	10.1037	10.8845	12.2475	8.08685	11.2146	10.3133	10.793	8.76218	11.2114	8.21552	8.95356	9.21974	9.80875	10.7769	8.23208	9.84697	8.9512	8.49865	10.8494	8.25877	8.45735	9.42054	11.9268	11.0169	8.58069	11.5829	10.8017	9.84762	9.99734	11.4151	10.3594	11.7302	11.7004	9.01624	10.6613	8.29119	11.8088	7.99871	10.0487	11.7293	9.87426	11.5832	10.6545	9.4687	9.23104
		ascending colon		10.5496	10.9997	13.6745	14.2895	9.68985	12.5216	12.3043	9.178	10.7722	12.8344	11.7915	9.29756	9.74574	9.79775	10.4059	8.67908	11.703	12.2392	8.21865	13.7934	9.76077	9.52635	9.13954	12.3878	13.5389	9.39569	10.5209	11.3607	12.1326	10.1873	11.9921	12.0474	13.0082	13.1304	9.32325	11.6093	9.00719	14.1858	8.42171	11.7137	12.1073	10.6173	12.5882	10.1455	10.5237	10.655
		ascending colonic mucosa		10.8376	10.1357	13.0565	13.5545	9.69285	12.6016	11.8433	8.691	9.63718	12.3764	10.5465	9.26856	9.21274	10.6117	10.7779	8.47708	11.167	11.7672	8.34365	13.2914	9.56077	8.97435	9.26654	12.1218	13.1539	9.26269	10.8939	10.8387	12.9236	10.8073	12.1031	11.7204	12.5982	12.6854	9.33324	10.5753	8.88519	13.7328	8.29471	11.1937	11.6173	10.6553	12.1692	9.35547	9.9747	10.571
		associative striatum		7.80664	7.67667	9.58453	10.2955	7.24185	8.08563	8.69027	7.09	8.04418	9.39042	7.60052	8.12856	7.86974	7.43875	10.5269	6.93308	9.53997	14.0662	7.35665	11.7474	7.53677	7.64335	8.17355	10.1628	9.49891	8.83969	7.76386	11.4577	10.2256	9.94434	10.7281	8.49943	8.48223	11.8814	9.82624	10.1443	8.18019	10.2198	6.76571	10.0857	10.8993	11.6843	10.2082	8.57647	9.7957	10.373
		basal ganglia		7.86364	7.88067	10.7045	10.9665	8.51085	8.48163	9.97327	7.667	9.55918	11.3014	8.65452	8.64556	7.97074	9.20575	9.80794	7.13108	9.04397	13.2522	7.73565	10.3524	8.56977	7.77835	8.27454	10.2428	9.97291	8.29369	8.75286	10.6347	8.46162	9.45534	11.3901	11.0124	8.94523	11.9774	10.2322	11.3353	9.04819	11.4508	7.06671	10.9367	10.9473	11.7033	8.69424	10.6895	9.0647	10.207
		biceps brachii		8.71164	8.17267	10.5075	11.6705	8.45385	9.32163	9.51927	8.528	9.10418	9.37941	8.83952	8.84656	8.95074	8.66175	9.46494	8.23008	8.92097	8.6352	8.77265	10.1194	8.50677	8.36035	8.96954	10.5478	9.66491	8.85169	9.84486	8.7417	8.93662	9.54134	11.3321	9.45443	9.10223	13.0464	8.01324	10.5013	8.89719	11.6878	8.47371	9.81965	11.2683	15.3433	11.7872	9.54747	9.4497	10.272
		biceps femoris muscle		8.05064	8.83767	11.0075	10.3385	8.03185	9.49863	9.09427	8.122	8.61618	9.52141	8.40952	8.63656	9.28574	8.74575	9.63994	7.66608	8.99797	9.0962	8.33165	10.3644	8.11077	7.88935	8.38454	10.0688	9.77391	8.52869	9.56086	9.6647	10.1246	9.83934	9.80113	9.91143	10.2002	11.5864	7.50524	10.1803	8.78319	10.7918	7.63471	8.99865	10.9253	15.6303	12.5412	9.36647	11.0727	9.15404
		brain (encephalon)		8.18764	8.00067	10.3505	10.4365	7.39485	8.89963	9.16327	7.27	8.65218	9.96841	8.33452	8.41556	8.06874	8.26675	9.63594	6.96408	8.97297	10.6292	7.77364	10.1454	8.29877	9.14435	8.18954	10.3488	9.38891	8.34969	9.28386	10.8607	9.04962	9.41934	11.2061	9.84943	9.20923	12.1294	9.56324	10.4043	8.74019	11.1318	7.12771	10.3417	10.3313	11.0733	9.65724	9.86247	9.3417	9.96804
		breast (mammary gland)		9.11563	9.12867	11.4075	11.9245	7.84685	11.0816	10.5373	9.005	9.25918	11.1544	9.16352	8.60556	8.80174	9.20075	10.2019	8.14208	10.269	10.1672	8.21664	11.1924	8.80377	8.28735	8.46355	11.4808	10.7429	8.38369	15.2999	10.6217	11.3326	9.79334	11.3451	10.9454	10.4452	12.6764	8.99924	10.5453	8.85119	11.9698	7.98171	10.3967	11.9023	9.85526	12.5572	10.1535	10.3307	9.86904
		Brodmann area 10		8.07464	7.29367	10.5655	10.5955	7.17385	8.95563	9.69627	6.889	9.14318	10.2914	8.53052	9.03356	7.96674	8.33075	10.1989	6.59108	9.10397	10.9252	7.71065	10.2254	8.86977	9.74135	8.09254	10.5628	10.0359	8.32569	9.63386	10.4937	7.76862	9.47034	11.3791	10.5564	8.97123	12.8454	10.4282	10.6013	9.38119	11.1668	6.93471	10.8357	10.6783	10.4253	8.63224	10.4365	9.0757	10.197
		Brodmann area 46		8.26364	8.05167	9.36353	10.6015	7.81585	8.57263	8.78027	8.085	8.47818	8.72141	8.04552	8.50156	8.44074	8.23375	9.21994	7.75308	8.85997	12.0382	8.24565	9.15342	8.18377	10.3863	8.39654	9.42483	8.93191	8.69369	8.30686	11.3027	9.02762	9.23434	10.7661	8.52543	8.52124	12.0304	9.91525	9.92833	8.48719	9.43283	7.89671	9.10565	9.90929	10.9363	9.64324	8.70647	9.4037	9.60904
		bronchus (primary, main stem)		9.97064	10.7217	12.4745	13.0065	8.18985	11.9736	12.3773	8.139	9.73218	11.5564	10.1485	9.32256	9.26774	10.0007	11.0289	7.80808	9.72997	11.0442	9.14665	12.0324	9.23377	8.10835	9.03655	11.6638	11.3759	8.99869	11.4659	12.1117	8.94662	10.7853	12.4471	11.3334	10.7322	12.8114	8.95224	11.2173	9.38719	13.3528	7.81571	11.2767	11.8113	10.4003	9.41024	10.6645	9.4157	10.737
		caecum (cecum)		10.6236	11.1117	13.5935	14.1325	9.10885	12.8866	12.2003	9.075	11.0062	12.5974	9.90552	8.50856	9.60174	9.68275	10.0599	8.65608	11.212	12.1462	7.80865	12.5994	9.91077	9.73135	8.28754	11.9848	13.1189	9.18469	10.6739	10.4387	13.3386	10.1583	11.6991	11.3334	13.4572	13.0294	9.02424	10.8813	8.79219	14.4138	7.83571	10.9847	12.1393	10.5273	12.5112	10.1805	10.2487	10.79
		caudate nucleus		8.37064	7.86567	9.98853	10.4855	7.58385	8.64263	9.72227	7.746	8.90218	9.37341	8.03552	8.48456	8.40774	8.10275	9.85394	7.53208	8.93397	13.3662	8.10465	10.3194	8.14577	7.82235	8.30454	10.2328	9.09991	8.31169	8.86886	11.5077	9.87862	9.17334	11.2531	9.35043	8.87923	12.4984	9.13225	10.0853	8.62019	10.1688	7.70271	9.86365	10.8513	11.4153	9.77024	9.40147	9.6247	10.038
		cerebellum		8.43464	7.82467	9.63553	10.6025	7.66785	8.74663	9.43427	7.766	8.63318	9.15241	8.31852	8.73856	8.45474	8.22275	10.1419	7.52808	9.08997	8.4282	8.13065	10.9164	8.49677	7.71635	8.31755	10.3278	9.18691	8.46969	9.25186	10.2717	8.05062	9.48734	11.2141	9.65743	9.02923	11.8174	7.82724	10.3353	8.74219	10.3568	7.89771	9.72865	10.1073	9.59526	8.34024	9.58447	9.1027	10.322
		cerebral cortex (neopallium)		8.70264	8.89367	10.2305	10.6145	7.62985	9.48463	9.66127	7.914	8.59018	9.69942	8.98952	8.91556	8.62874	8.52475	10.1199	7.37708	8.81997	11.0852	8.50065	10.2444	8.72077	8.59035	8.58554	10.4658	9.79391	8.53669	9.72786	11.6057	9.16862	9.63634	11.3181	9.95843	9.39323	12.1524	9.14324	10.3443	8.99219	10.7828	7.70771	9.83665	11.2033	11.1483	9.54624	9.89747	9.0747	10.141
		cerebral hemisphere		8.76064	7.92167	10.3975	10.7235	7.76285	9.58763	9.84127	7.64	9.00418	10.0774	8.85652	9.12156	8.83074	8.99675	10.4999	7.50508	8.70197	8.6732	8.18364	10.5994	8.87477	7.67335	8.96254	11.3008	10.0629	8.43169	10.1539	9.9757	8.00762	9.59934	12.1071	10.4334	9.72823	12.3484	8.31924	10.8263	8.94419	10.5668	7.76071	10.6027	10.9183	9.80126	7.92524	10.5295	8.9697	10.399
		cerebral white matter		8.16764	10.1057	10.4175	10.3275	7.98985	9.85463	9.33327	8.061	8.65018	10.2734	9.43552	8.85956	8.50174	9.16675	10.3889	6.99108	9.17097	10.0912	8.51065	10.0554	8.77677	8.91035	8.32955	9.69383	10.0069	8.60869	8.92586	11.4277	10.9366	9.90234	10.4611	9.81643	9.06223	12.1364	8.27924	10.7643	8.86319	10.8368	7.20671	9.35365	11.4583	12.0613	10.5152	9.78047	8.7217	9.73004
		choroid		8.68864	14.1497	10.4105	10.6265	7.39085	10.7666	10.2273	7.578	9.19118	10.2614	7.76052	8.50556	8.60874	10.1687	9.62194	7.60108	8.60697	9.5282	7.89065	11.5014	8.34477	7.58535	8.34954	11.4098	11.5129	7.98869	12.3019	12.4957	9.13662	9.08534	10.3831	11.4914	11.2662	12.8534	8.94424	9.94133	10.2692	12.7378	8.26171	10.6837	12.8233	10.0863	13.0712	9.35247	10.4727	10.585
		colon		9.82864	10.6787	12.4685	12.6955	8.50585	11.6546	11.3163	8.564	9.80618	11.5014	9.84952	9.38856	9.24174	10.2207	10.5099	8.16308	10.581	11.1092	8.51565	11.4914	9.26977	8.48335	8.59654	11.5808	11.6829	9.10969	9.83986	10.2787	12.2586	10.2343	11.8041	10.4544	11.8062	12.6084	8.96824	10.7553	8.84919	11.8848	7.72171	10.2107	11.3503	10.1013	10.7512	9.78847	10.6727	10.306
		colonic gland (crypt)		9.13564	10.4817	11.8995	12.5415	8.21985	11.6286	10.5333	8.152	9.20218	11.1344	9.06752	8.65656	8.77174	10.9927	9.87494	8.57708	10.886	12.2742	7.66665	10.9614	9.30277	9.40735	8.32554	11.3638	11.4069	8.68169	9.60086	9.2947	13.9326	9.70234	11.7421	10.2104	12.6582	12.6324	8.65424	10.8103	8.80819	10.9518	7.57571	9.72065	11.6573	9.95326	10.9262	9.70747	11.9297	10.189
		colonic mucosa		10.4026	11.2837	13.0975	13.7265	9.31185	13.1996	12.0203	9.504	10.1632	12.3884	10.9325	9.82556	9.69174	11.2027	11.0769	8.70508	11.132	11.3922	9.11764	11.7784	9.84477	9.44635	9.15554	11.9368	12.9299	9.65569	10.6229	10.8747	12.1456	10.6463	12.1631	11.4404	12.5692	12.9374	9.57924	11.1383	9.27619	12.1388	7.83471	10.1507	11.6453	10.4023	11.7432	10.1155	10.7037	10.397
		colorectum		10.4426	11.3987	12.0935	13.0595	9.27985	11.8026	11.2543	9.054	10.3132	11.6174	10.4645	9.02356	8.76674	10.8667	10.8069	8.81408	10.923	11.3072	8.15365	12.2984	9.95377	8.63935	8.49754	11.9238	12.1999	9.34669	10.7729	10.4057	12.7796	10.5583	11.7391	11.3084	11.7472	12.9704	8.92824	11.2663	8.96619	12.9108	7.93571	10.3847	11.4053	10.5443	11.9232	10.0805	11.0277	10.661
		conjunctiva		8.33164	10.2827	10.5105	10.0535	7.21385	10.0326	9.33627	7.356	8.22418	9.45541	7.57952	8.17356	8.48474	8.45175	10.2159	7.56908	9.05397	12.4872	7.79465	10.2864	8.09077	7.44235	8.14954	10.7248	9.79291	8.37369	14.3009	11.5027	10.8656	8.98834	10.9281	9.43243	8.94624	11.9904	7.93224	9.40733	8.69619	11.2958	7.59271	9.80365	11.0743	10.3343	12.0862	9.27947	12.6987	9.55504
		cornea		8.19964	7.23567	9.71553	9.45448	7.10585	8.69263	8.86327	7.318	8.12218	8.90941	7.45752	8.12156	8.44474	7.89475	9.81894	7.39008	8.76997	11.1102	7.63464	9.81542	7.91877	7.21035	8.24354	10.1678	9.25191	8.45269	10.0059	10.4047	9.97962	8.98734	11.0611	8.83943	8.14624	11.9834	9.73125	9.15533	8.57219	10.2438	7.55571	9.90465	11.0213	9.11926	7.75024	8.88847	11.6327	9.70304
		corneal limbus		8.50464	10.6057	10.5515	10.1665	7.09585	10.2056	9.27627	7.551	8.28418	9.66741	7.75152	8.36856	8.43074	8.33275	10.2239	7.79208	9.03697	13.0522	7.79964	10.6434	8.05577	7.38335	8.02354	10.7088	9.77791	8.38169	12.1459	11.6517	11.6316	9.10534	11.0831	10.0134	8.91723	12.2644	7.96524	9.46533	8.61619	11.3378	7.65471	10.1097	11.0873	9.78426	12.2592	9.10847	12.1357	9.81204
		corpus callosum		8.66664	8.53967	10.3165	10.5685	7.59485	9.12463	10.0293	7.739	8.82518	9.95841	8.41052	8.89856	8.62074	8.36475	10.1279	7.53208	8.69297	9.5052	8.21464	10.3054	8.77277	7.73835	8.44854	10.8718	9.83491	8.36869	10.0559	10.9487	9.87462	9.42234	11.7661	10.4924	9.47823	12.6594	8.02125	10.6243	8.94519	11.0118	7.80771	10.3687	10.9813	11.5753	8.87024	10.1045	8.5347	10.389
		deltoid muscle		8.41964	7.79467	11.1115	10.8315	7.82585	9.65363	9.81927	8.016	9.07718	10.0474	8.34952	8.79356	8.88174	8.26575	9.46194	7.63208	8.90397	8.5672	8.30765	10.2794	8.33777	7.73835	8.72755	10.4498	9.99891	8.44869	9.93286	9.2697	8.93462	9.72634	11.6541	10.3914	9.85823	12.1274	8.19024	10.4743	8.86919	11.6308	7.87571	10.2067	10.9363	14.6593	11.2812	10.0975	10.4147	9.99504
		dermal papilla		8.16964	8.16367	9.89853	8.81248	7.97985	8.75363	9.50327	7.564	9.47418	8.64042	8.27552	8.24856	8.47174	9.51375	10.2349	7.62508	8.95697	9.1152	8.35465	9.38542	8.16777	7.61835	8.26154	9.59183	8.51091	8.45069	11.1669	15.8327	10.6176	9.72134	10.1021	8.70143	8.89723	13.8304	8.09424	10.2693	8.44419	10.7768	7.72871	8.66265	10.4203	9.62926	12.3222	9.09747	9.2197	9.40804
		descending colon		9.79664	10.0107	13.3525	13.6185	9.36785	12.1696	11.6433	8.266	10.5422	12.3684	10.4055	8.80756	9.19674	9.60075	10.2079	8.38408	11.059	11.3662	8.08664	13.3084	9.53777	9.24135	9.11554	11.8498	13.3439	9.02169	10.1689	10.3417	12.6236	9.83234	11.6531	11.1954	12.7682	12.8514	8.96124	11.3323	9.02919	14.1548	8.24271	11.2167	11.6013	10.4113	11.9562	10.0155	10.0607	10.545
		descending colonic mucosa		9.62664	9.73567	12.5705	13.0135	8.80185	11.8476	11.0483	8.551	9.76418	11.5944	10.4375	8.74956	8.92874	9.25475	9.89294	8.49408	10.473	11.3792	8.54865	12.1874	9.07377	8.56435	8.92254	11.7408	12.4339	8.81769	9.93186	10.3717	12.2576	10.2903	11.6501	10.0594	11.6492	12.5414	8.62024	10.8863	8.80619	12.4628	8.49371	10.4097	11.1813	9.55126	10.7792	9.11647	10.3037	10.237
		diaphragm muscle		8.78364	9.24967	10.9235	11.2525	8.16185	10.7236	9.28627	8.001	9.11018	10.1104	8.29352	8.54256	8.35774	9.73675	9.04194	8.16108	9.22897	8.4572	8.14765	10.2544	8.93277	7.92835	8.05454	11.3148	10.6819	8.69369	11.0109	9.4867	11.1816	9.67734	11.5801	10.7424	9.73723	12.6844	8.82724	9.79433	8.79119	12.5178	7.59471	10.3517	11.9433	14.4213	13.2442	10.3835	11.0267	10.359
		diencephalon		8.85264	8.57467	10.8075	11.5445	7.83585	9.16363	8.57227	7.697	8.64118	8.53541	8.90652	8.26856	8.45274	8.57675	9.71794	7.60108	9.30197	13.7452	7.88865	11.1154	8.53377	8.14435	8.35854	10.1128	9.07391	8.52569	10.0089	11.9847	11.4836	8.96334	11.0071	9.21843	8.69423	11.3854	9.46724	9.91533	8.99619	10.3538	7.85471	9.13065	10.5343	12.6713	11.0602	9.12447	10.2097	9.37604
		duodenum		8.51664	8.22067	11.2065	11.4295	7.89985	10.3716	10.2933	7.763	8.81518	10.7864	9.43652	9.15056	9.07874	8.79075	10.1809	7.59608	8.86397	9.0882	8.25365	10.7654	8.57177	7.54435	8.93254	11.4628	10.3169	8.17269	10.3969	10.6817	8.63362	9.39834	11.9921	11.1674	9.80024	12.6194	8.54424	10.6723	9.17519	11.6508	7.69571	10.9677	11.3723	10.1433	9.30524	10.6115	9.2057	10.113
		entorhinal cortex		7.67064	7.27767	10.0285	10.4045	7.06685	8.63863	9.25527	7	8.60018	9.44841	7.91952	8.13156	7.99874	7.84075	9.46094	6.61908	8.94497	11.8512	7.55465	9.83242	7.89977	8.20235	8.10955	10.0798	9.47391	8.06069	8.39086	10.4317	8.10062	9.54034	11.5401	9.39843	8.49423	11.8064	9.23524	9.93033	8.46319	10.3298	7.60271	9.81965	10.5753	10.7023	9.24924	9.61447	9.5077	10.094
		epidermis		8.52264	8.24167	9.41953	9.94048	7.28985	8.82463	9.47827	7.51	8.38918	9.13441	8.21752	8.55156	8.31174	8.82275	10.6529	6.97408	9.00097	13.6682	8.04765	10.5434	7.81877	7.16235	8.14755	11.6338	8.91291	8.53769	16.6259	10.6877	11.6826	9.91034	10.5521	8.93843	8.98523	11.7024	7.96924	10.5763	8.02119	9.66083	7.32471	10.0997	10.5203	9.24626	8.09324	8.72947	9.8367	10.148
		epididymal caput		8.36364	9.78967	9.74953	10.8235	7.31185	8.67563	9.36027	7.646	8.12618	10.1454	7.98952	7.95256	7.85774	7.91875	9.51894	7.25408	8.48597	10.0932	7.56864	11.9904	7.71577	7.55635	7.75255	11.2018	9.34591	7.88669	11.6649	13.4857	8.90562	9.34134	10.5391	9.65943	9.32124	13.8684	8.38324	9.29233	7.74219	10.9958	7.29171	9.91565	10.5673	12.0823	10.6352	8.77847	9.3347	8.85704
		epididymal cauda		8.24864	10.3067	9.74553	10.9355	7.32785	9.13763	9.44327	8.271	8.57318	10.5514	8.36452	7.94856	8.00674	8.08275	9.85094	7.24908	8.64797	9.4482	7.51465	11.8484	7.95277	7.48935	7.95655	11.8018	9.49091	7.83069	14.1839	11.2217	9.47762	9.43234	10.6121	9.84643	9.02223	13.5484	8.30724	9.41433	7.88719	11.2228	7.25171	10.1707	10.7463	10.6033	11.6302	9.08247	9.4187	9.33904
		epididymal corpus		8.22964	9.85467	9.68853	10.6905	7.33385	8.75163	12.2253	7.789	8.07618	9.97042	8.19252	7.87356	7.84774	7.85575	9.43194	7.23608	9.05997	9.6672	7.57465	12.3134	7.88577	7.38135	7.81054	12.1388	9.28491	7.85769	14.5779	10.9217	8.62462	9.45834	10.4291	9.53343	9.24023	14.0574	7.91624	9.48033	7.98419	11.0958	7.23771	9.96765	10.5603	12.0703	10.1102	8.83047	8.8587	8.92304
		esophagus (oesophagus)		8.97264	9.47767	11.3145	11.5445	7.68985	10.4666	10.5763	7.996	9.01018	11.4014	8.88152	9.18056	9.01174	9.46775	11.1359	7.44208	9.89397	12.3252	8.54765	10.4814	8.58777	7.97835	8.53054	11.1228	10.3969	8.93169	10.1399	10.9467	9.69262	9.81834	11.7901	10.1954	10.6182	11.8554	8.08524	10.5703	8.61419	10.9888	7.53471	10.1277	11.5413	10.0743	9.73524	10.1855	10.9497	10.425
		frontal lobe		8.41064	7.66767	10.0925	10.6885	7.71085	8.81963	9.66627	7.724	8.92918	9.77242	8.39452	8.67156	8.38474	8.39075	9.64494	7.35008	8.84297	11.0982	8.09565	9.98342	8.41477	9.17335	8.29254	10.2468	9.42991	8.31569	9.24586	10.8157	8.39162	9.27634	11.5661	10.0444	9.08724	11.9364	10.3802	10.4373	8.77819	10.6638	7.56471	10.0227	10.4193	11.1103	8.97224	9.88647	9.1367	9.96104
		frontal pole		8.13064	7.79067	9.05253	10.0935	7.43085	8.54263	9.22027	7.557	8.31418	8.83741	7.64452	8.09856	8.21674	7.75275	9.63394	7.46908	8.85897	11.9282	8.02364	8.88042	7.87177	10.0233	8.13355	9.71183	8.89291	8.11569	7.99486	11.7397	9.32062	9.03634	10.9461	8.45643	8.04724	12.4764	10.4622	9.69633	8.35919	9.04183	7.64771	9.59165	10.6013	11.4513	10.3902	8.51247	10.3097	9.86304
		gall bladder		11.1416	12.9557	13.0845	14.4745	9.15585	12.7356	12.7903	9.027	9.29018	13.2084	10.8795	9.06256	10.1557	10.4047	10.6739	9.87508	11.932	12.7752	8.13765	14.1004	10.2158	9.74835	9.48455	12.6828	12.9189	9.33369	11.9139	11.7277	11.7426	10.2503	12.1321	12.7534	12.7982	12.5284	9.14124	10.9213	9.03719	13.5218	8.26771	12.0217	12.7933	11.3623	12.4872	11.7045	10.2867	10.288
		genu		7.75564	9.99267	9.17153	8.79348	7.68385	8.76263	7.99027	7.757	8.43318	8.60441	9.03452	9.07556	9.25074	8.49075	10.9629	7.70008	9.30097	12.1772	8.43965	9.10842	8.46677	11.5303	8.65554	9.28083	9.03391	8.54569	8.81286	13.0497	11.8186	10.1263	9.35313	8.78143	9.17924	11.2844	7.90825	10.1083	8.77119	9.11782	8.08671	8.22465	10.8503	11.6523	11.0552	8.84547	9.2727	8.78404
		gingiva		9.57164	8.65767	12.2445	12.5735	8.17585	10.8466	11.0663	8.008	9.90318	11.7794	9.41452	8.57756	8.97774	8.80375	10.2719	7.95008	9.80297	14.0532	7.99165	12.6554	8.62977	8.33635	8.72854	11.1228	10.5489	9.06569	11.0879	11.3217	10.0816	9.48734	11.9781	11.5874	11.5872	11.9164	7.87024	10.0283	8.57419	12.8618	8.33771	10.7807	12.0123	9.98826	11.6642	11.4075	8.6307	10.345
		globus pallidus		8.72364	7.94867	10.9265	11.3785	7.69685	9.07663	10.0363	8.032	9.55718	9.88241	8.36152	9.07356	8.54074	8.49775	9.98194	7.54608	8.74297	10.1652	8.63065	10.3474	8.64277	7.81535	8.47254	10.6578	9.72791	8.58069	9.86386	11.1327	9.38662	9.34334	11.8341	10.6714	9.60823	12.2224	9.11824	10.4033	9.06219	11.4548	7.73171	10.2767	10.9913	11.6033	8.80824	10.2545	8.5697	10.246
		glomerulus		7.90464	10.3627	9.52053	9.65148	7.32485	9.53363	9.24827	7.373	8.44518	9.90741	8.47052	7.82756	7.75174	8.15975	9.84494	7.16408	9.47297	7.4322	7.78865	11.0724	8.08577	7.18335	7.61455	11.0008	10.3999	7.95269	12.5989	10.2597	9.59462	8.86634	11.1661	9.08243	9.86023	11.8774	8.69424	9.98933	8.10119	10.2408	7.07071	9.93665	11.5913	9.94126	14.4302	9.57847	8.5507	10.296
		gluteal subcutaneous adipose tissue (glutSAT)		10.3326	8.25267	11.0405	11.7645	8.19085	11.0286	10.4773	9.336	9.39118	10.0624	9.31152	8.95356	9.54774	9.63475	10.5889	8.45108	10.589	9.9482	8.08065	11.6214	9.01877	7.44735	8.88355	11.1668	10.7199	8.78469	12.8109	10.0847	12.4336	10.2203	11.5071	10.5274	10.5002	12.6804	9.30824	9.65333	7.92319	12.3168	7.62171	10.5447	11.4133	10.1033	13.8622	10.3035	8.7687	10.056
		growth plate		9.26964	8.45867	10.5485	10.6225	8.42185	10.8226	10.7663	8.352	9.20318	11.3604	9.73752	8.87356	9.05874	8.94775	12.4979	8.02308	9.27097	9.1042	8.62565	10.4514	9.05277	8.31535	9.40955	12.2478	10.0209	9.13069	10.8069	12.4617	8.23962	10.6243	11.9061	10.7074	9.56523	13.0274	8.76224	10.7763	9.10519	9.79583	8.45871	10.3797	9.78729	9.88826	9.06824	9.93047	9.3757	10.899
		heart		8.98264	8.22867	11.0565	11.4625	7.83985	9.23463	9.56827	8.06	9.14218	10.0364	9.09952	8.65556	8.42174	8.75375	10.1199	7.94908	9.22797	8.5442	8.13365	11.1754	8.80677	7.80535	8.83655	11.0398	9.83491	8.55069	10.5729	9.2637	8.98062	9.75134	11.9411	10.5954	9.35124	11.5614	8.90124	10.3133	9.20919	11.3908	8.06671	10.7257	10.9943	9.80126	11.2392	10.2185	9.8117	10.361
		heart atrium		8.73464	8.81867	10.7595	11.3965	7.79485	9.77463	10.4083	7.726	9.14218	10.6794	8.72952	8.81956	8.36874	8.83175	10.0289	7.56008	8.86897	9.0642	8.01864	11.1444	8.76277	7.65935	8.67554	11.0658	10.0879	8.64569	11.0939	9.5617	9.07262	9.48134	11.7501	11.0374	10.1012	12.2874	11.1212	10.7583	9.07819	11.7608	7.66871	10.9677	11.4133	10.0133	10.5332	10.5495	9.0357	10.559
		heart left atrial appendage		9.26864	10.3077	11.6785	12.5205	8.23785	10.7096	10.5633	9.363	9.09418	11.4654	9.44152	8.58156	9.15274	9.71675	9.78394	8.23608	9.79297	8.6822	8.05565	11.5424	8.69177	8.38235	9.29655	11.2178	10.8789	8.66969	11.2709	9.4397	11.0766	10.8733	11.4761	11.4924	11.1562	11.3204	12.8782	10.7923	8.62519	12.6048	7.46171	10.5727	11.8503	9.83226	13.4622	10.8055	10.4137	10.563
		heart left ventricle		8.59364	7.78667	10.8355	10.7565	7.75485	8.71963	9.26527	7.359	9.80018	11.3374	9.31052	8.53156	7.62774	8.77775	9.37594	6.93808	9.08497	8.4412	7.91465	10.4894	8.30177	7.04135	8.54754	10.2418	10.4469	8.27769	9.98086	8.5257	9.65262	9.69334	11.0001	10.9184	8.86523	11.2134	9.29424	10.8353	8.99219	11.5118	7.05471	11.4797	10.4453	9.87626	11.6752	10.1305	10.2367	10.899
		heart right atrial appendage		9.67664	11.3717	11.8095	12.7735	8.69485	11.1036	10.8383	9.524	9.01118	11.5044	9.86852	8.58256	9.44774	10.5557	10.1119	7.91308	9.67397	8.8222	8.17365	11.6334	8.88977	8.23435	9.58455	10.9688	10.8369	8.49369	11.5219	9.6867	10.7496	10.7213	11.5271	12.4814	11.4242	11.7244	12.0692	10.8373	8.60619	12.6128	6.74571	10.6977	11.6153	10.2733	13.3652	10.7785	9.2177	11.524
		heart ventricle		8.53064	8.34567	10.8165	11.2135	8.21085	9.59063	10.1833	7.757	9.22218	10.6274	8.69752	8.87656	8.46474	8.74175	10.2009	7.56908	8.73397	8.4492	8.25464	10.6894	8.75277	7.61535	9.10854	11.2308	10.1359	8.62069	11.1319	9.5037	9.17362	9.65134	12.0391	10.9764	9.86723	12.3304	8.96724	10.6473	9.02119	11.5018	7.92971	10.7477	11.2763	10.0203	11.2102	10.4725	8.9167	10.52
		hippocampus		7.77364	7.77567	9.73553	10.2385	7.17985	8.52563	9.25727	7.253	8.45418	9.14141	7.80152	8.23456	8.12574	7.80175	9.57294	6.96108	8.80097	12.5862	7.71965	9.67742	7.86077	8.38335	8.02354	9.94483	9.14191	8.28469	8.39886	11.0417	9.26862	9.29434	11.3391	8.99443	8.53324	11.9644	8.95824	9.78733	8.38019	10.0098	7.48471	9.59965	10.4333	11.2103	9.79624	9.17947	9.6847	9.92404
		hypothalamus		8.61664	7.89867	10.3735	10.8625	7.60985	8.99063	10.0433	7.689	8.98718	9.70341	8.47352	8.86356	8.32574	8.24075	10.1039	7.41308	8.89897	9.2662	8.11564	10.4534	8.53777	7.64535	8.29655	10.6858	9.72791	8.38869	10.5719	11.7717	9.11862	9.42834	11.7671	10.4134	9.51224	12.5074	8.93324	10.3823	8.84819	11.0448	7.63471	10.3257	11.0103	11.3593	8.96324	10.1625	8.7907	10.262
		ileum		9.84564	10.7547	13.0015	13.4675	8.59185	11.6206	12.1433	8.469	10.3152	12.0074	10.7935	9.10956	9.13274	9.89975	10.5179	8.82908	11.797	12.6972	8.11365	12.8424	10.0788	9.30835	9.14255	12.3558	12.9739	9.29969	10.6499	10.5397	12.8726	10.4163	11.9451	11.6424	13.4602	12.4564	8.95924	11.2443	9.43719	13.6438	8.74071	11.1057	11.6033	10.2293	11.4602	9.31447	10.6457	10.281
		internal (medial) globus pallidus		7.72564	8.42167	9.37153	8.63648	7.53085	8.86263	8.64927	7.705	8.09318	8.44341	8.37552	8.69956	9.47474	9.74875	11.5929	7.36008	8.72997	9.0352	7.87264	9.28942	7.61977	7.78635	8.11354	8.45083	8.52291	9.06269	8.36886	12.6557	8.63262	9.41934	9.24613	8.25543	8.47123	11.9354	6.52424	10.5923	8.44619	9.37383	7.60371	7.69765	9.98429	10.0153	11.2592	8.85147	8.9897	8.42004
		jejunum		9.52064	9.24367	12.1935	12.6645	8.30085	11.2026	11.2163	8.137	9.58718	11.4974	8.65052	8.77156	8.89574	9.99775	10.2479	8.20508	10.429	11.1582	8.05164	11.7964	9.22977	8.50335	8.90654	11.5668	11.7069	8.59669	10.4559	9.9717	11.6786	10.1103	11.8401	10.7444	12.1822	12.6074	9.11824	10.3953	8.85919	12.7308	7.98871	11.1437	11.6533	11.6313	10.9312	9.99447	9.9927	10.608
		joint		8.64564	8.39567	10.6385	10.8515	7.56285	9.73463	10.2643	8.39	8.92218	10.0714	8.54752	9.10956	9.20374	8.34775	9.95094	7.73208	8.85897	8.6562	8.19665	10.6624	8.78477	7.68835	8.42155	10.7888	9.89491	8.47869	10.6319	9.9117	9.92862	9.48734	11.5991	10.3944	9.67924	11.9914	8.37624	10.5733	8.88519	11.1198	7.75171	10.6067	10.9923	10.4313	11.3622	10.1545	9.6347	10.123
		joint synovium		8.80564	8.72467	10.4225	9.45748	7.99285	10.3916	9.37627	9.575	8.54418	10.1724	8.56652	8.45856	9.66574	9.81375	9.35294	7.98708	8.91697	9.4382	8.14765	10.1374	8.35777	7.96735	8.53854	10.4688	9.46091	8.34869	10.8189	10.6777	12.0856	9.82334	11.6981	9.86143	9.85723	12.3684	8.79624	10.2113	8.73719	10.9798	8.01871	9.64065	11.2793	11.8313	13.7742	9.73647	10.7797	9.74104
		kidney		9.15264	9.28067	11.4675	12.1025	7.96285	10.4916	10.2493	8.048	9.21718	10.9734	9.39852	8.47456	8.67374	9.35675	10.2939	7.92308	9.92397	9.0792	8.17965	11.3054	8.35377	7.77635	8.54954	11.1798	10.7319	8.65069	13.6849	10.7057	9.16762	10.1303	11.2941	11.0344	10.0842	12.6464	8.77524	10.6543	8.96419	11.8588	7.70471	10.2967	11.3433	11.5383	11.9582	9.99647	8.7267	10.439
		labial salivary gland		11.1126	10.5727	12.0585	12.9785	9.43585	11.3956	11.2603	9.326	10.6812	11.7584	10.0125	9.31056	10.0877	10.0117	11.1119	10.4511	10.85	12.1072	8.80364	12.1404	9.20277	9.19035	8.91554	11.6008	10.8839	9.45069	14.0469	10.5217	12.2936	10.2903	11.7691	12.7254	11.6002	12.8254	9.29324	10.6283	8.92619	12.8768	7.87071	10.1067	11.2963	10.1863	12.2462	10.8745	9.9667	10.013
		large intestine		8.98664	9.84667	11.7315	12.5855	7.95385	11.0866	11.6563	7.976	9.54318	11.3674	10.3855	9.10356	8.64774	9.47775	10.5329	7.80908	9.37497	10.4382	8.50165	11.3444	9.09177	7.92535	8.74955	11.4778	11.3199	8.80469	10.9379	10.9427	9.27762	10.0083	12.4431	11.1934	10.1752	12.9374	8.84224	10.8023	9.03919	12.2708	7.84171	11.1427	11.4423	10.4873	10.6472	10.2825	8.9677	10.841
		lateral thalamic nucleus		8.87064	7.85467	10.9195	11.7635	7.77085	8.91863	10.1253	8.117	9.87018	9.76542	8.34952	8.98156	8.21774	8.53875	9.74194	7.60408	8.78697	8.4822	8.33464	10.0784	8.55677	7.82335	8.96155	10.8028	9.62291	8.51569	10.8439	13.1317	8.40162	9.54934	11.6071	10.7834	9.99524	11.9524	9.13324	10.4323	9.01719	11.3158	7.85471	10.6167	10.9743	11.0783	8.85324	9.92947	10.5257	10.396
		liver		9.76464	10.5727	11.6895	12.3895	8.22885	11.7246	10.8743	8.431	9.58218	10.8464	9.11052	9.07256	9.56374	10.3017	10.6769	8.61708	10.562	9.4972	8.78064	11.0174	8.67077	8.21435	8.69255	11.8648	11.9569	9.11469	10.7059	9.3397	12.5866	10.3913	11.5281	11.7544	11.3202	12.3344	9.62424	10.4413	9.17219	11.7368	7.84771	10.0957	11.9593	9.65226	11.9652	10.4435	8.5697	10.514
		lung		11.6786	13.1787	12.7005	13.4345	9.12785	14.8796	11.8013	9.157	10.1762	12.5364	10.3385	10.1406	10.1177	11.4457	11.0419	9.78608	11.76	10.8782	9.10564	12.5464	9.81277	9.50935	9.11054	12.2828	12.2619	9.44069	12.2809	11.2537	11.8216	10.8133	12.1631	12.0534	12.5292	12.2654	9.75524	10.8723	9.44619	13.5358	8.07771	10.9937	13.7053	11.6763	13.8522	11.9365	9.9887	10.716
		medial rectus muscle		8.10464	8.57667	10.0255	11.4955	7.26185	9.45863	9.50427	7.495	8.95518	9.36641	8.00452	8.85156	9.44674	8.27875	9.53494	6.98608	9.00997	7.6762	8.04765	9.90942	7.99177	6.90135	8.38054	10.9508	10.2369	8.14069	11.2969	10.1727	11.3346	10.1763	11.4401	9.91243	8.90923	11.0984	8.55424	9.57833	8.72019	10.3708	7.19571	9.92765	11.0293	14.3683	12.4932	9.66647	8.5367	10.73
		medulla oblongata		8.59064	8.38467	10.2975	10.7025	7.61585	9.09263	9.94827	7.672	8.95118	9.74041	8.36052	8.86356	8.32274	8.29175	9.92594	7.39908	8.88697	9.5092	8.09765	10.1394	8.64677	7.63035	8.34054	10.7518	9.81291	8.57769	10.2079	11.5117	9.28262	9.28334	11.8941	10.5274	9.56624	12.5704	8.84324	10.4643	8.91619	11.1478	7.59271	10.3737	10.9903	11.0583	9.26324	10.1305	8.8737	10.427
		midbrain (mesencephalon)		8.68264	8.12167	10.5565	10.8915	7.67485	9.09063	10.0763	7.776	9.16718	9.99341	8.64952	8.90556	8.36574	8.41275	9.89694	7.49508	8.87497	9.1662	8.13664	10.3424	8.71477	7.65435	8.41254	10.8828	9.84291	8.47169	10.4969	11.5087	9.45662	9.29134	12.0461	10.6384	9.55823	12.2974	9.27324	10.6303	9.13819	11.2438	7.70271	10.5547	11.0013	11.1353	9.15024	10.2305	8.5627	10.643
		middle temporal gyrus (Brodmann area 21)		8.09964	8.04367	10.8205	10.4395	7.58585	8.58563	8.85627	7.912	8.72418	8.95941	7.98552	8.53456	8.33474	8.15975	9.52794	7.60208	8.69297	10.7152	8.08464	9.53242	8.14777	9.51135	8.37754	9.19983	8.99991	8.56269	8.18986	10.7857	9.39162	9.77534	11.7511	8.75643	8.45223	11.9884	9.95224	9.68033	8.63619	9.97283	8.14171	9.09865	9.84829	11.5183	10.1322	8.58347	9.0237	10.058
		minor salivary gland		9.74063	10.8337	12.5275	13.5975	9.00385	11.8936	11.0763	9.474	9.39018	12.6274	10.2965	9.54856	9.81874	10.4507	10.9839	9.04208	10.429	10.8222	8.95365	11.2784	9.28577	9.36435	9.58655	12.0098	11.5929	9.15469	13.6869	10.5977	11.5026	10.1623	12.6391	12.6124	11.9832	12.5214	8.84925	11.7563	9.35419	12.1708	7.81871	10.2367	11.7133	10.2543	11.6092	11.2355	9.5867	9.80604
		nasal epithelium		9.28164	9.90767	11.9525	12.1925	7.26385	10.3486	10.5563	7.487	10.4132	11.5394	9.04252	9.14256	8.38974	10.4417	10.4119	7.35908	9.32597	11.4582	8.34164	11.6484	9.38977	8.25135	8.77255	11.3188	11.9189	8.44569	11.3499	10.8077	9.29762	9.71634	11.3351	9.20243	10.8932	12.1104	8.69724	11.0653	9.10419	12.5898	7.22571	10.4187	11.7013	9.57326	9.00624	10.5695	11.1457	9.94004
		nasopharyngeal (epipharyngeal) epithelium		11.2236	12.1307	13.2435	13.9595	10.5188	13.9206	12.5733	10.267	10.2702	12.9654	12.0995	11.0966	10.0977	11.0017	12.0289	9.74908	11.377	11.7242	10.9546	12.4454	10.3798	9.59035	9.61755	12.6358	12.6109	10.7597	11.3249	11.0857	9.72562	10.7063	11.9791	11.7014	11.4082	12.9384	9.80324	12.8823	9.91419	12.3478	6.97971	11.4057	10.9853	11.1233	10.1842	10.9165	11.1687	10.707
		nasopharynx (epipharynx)		11.2036	12.0697	13.4025	14.0865	10.3118	13.8266	12.7293	10.036	10.3402	13.3034	12.4185	10.8746	9.79574	11.3907	11.9679	10.0741	11.48	11.7122	10.6966	12.7214	10.7828	9.33435	9.82054	12.7008	12.2919	10.8457	11.3209	11.1587	9.76462	10.6993	11.8921	12.1854	11.9402	12.8964	9.98224	12.9493	9.78519	12.6128	7.07071	11.4947	11.1523	10.9463	10.3632	11.0625	10.9237	10.995
		nipple		8.74164	9.37467	11.4115	11.5575	7.72285	10.2666	10.9563	7.941	9.10318	10.4814	9.54052	9.07956	8.77674	8.61975	10.3609	7.54908	8.94397	13.7542	8.19865	10.8504	8.69877	7.74435	8.41354	11.0018	9.99691	8.60369	15.5889	10.7747	9.10462	9.93434	12.0671	10.4344	9.71323	12.6574	8.16624	10.7793	8.85619	11.4998	7.75571	10.5617	11.1013	9.69926	9.05624	10.2255	8.9207	10.38
		occipital lobe		8.51264	7.82667	10.1595	10.9435	7.53285	8.88363	9.93827	7.668	8.73618	9.61442	8.25052	8.75856	8.29974	8.10975	9.85394	7.30808	8.94397	10.7042	8.06465	10.1604	8.39777	8.78635	8.25554	10.5468	9.62091	8.31769	9.81386	11.0017	8.99562	9.14634	11.5651	10.1264	9.39123	12.2604	9.93024	10.3063	8.83019	10.8758	7.49571	10.2557	10.8643	11.2713	8.68724	9.94647	9.0097	10.263
		oral mucosa (unspecified)		8.81464	8.17367	11.2995	11.6265	7.89585	9.51863	9.65127	7.725	9.20118	10.5544	9.18052	8.23956	8.69274	8.45875	9.76894	7.57608	9.37097	12.6042	7.90865	11.1504	8.37477	7.91835	8.15955	10.7028	9.62891	8.68769	10.9439	10.9627	10.0746	9.48534	11.5041	10.2114	9.83724	11.6764	8.04025	10.0203	8.37319	11.8838	8.02171	10.0027	11.8153	11.2943	11.4422	9.93347	9.9007	10.026
		ovary (female gonad)		8.59364	8.68667	10.4865	10.9905	7.64885	10.1866	9.88327	7.873	8.81718	9.88041	8.67152	8.86356	8.39874	8.47275	9.91994	7.49308	8.59097	9.1932	8.13365	10.3764	8.58477	7.63435	8.35555	10.6918	9.78091	8.40169	9.94086	10.4087	8.35262	9.42034	11.8191	10.5014	9.91324	12.2114	8.14724	10.1723	9.03819	11.5258	7.79471	10.2867	10.9463	9.87626	9.35024	9.99147	8.6237	10.047
		oviduct (fallopian tube)		8.62564	9.23867	11.3325	11.4455	7.53885	10.1356	10.5193	8.103	9.14818	10.6484	8.49352	8.90756	8.62174	8.68075	10.3609	7.55708	9.02897	9.3532	8.31465	11.0064	8.76177	7.77435	8.72454	11.1268	10.4379	8.55169	10.2589	11.8897	9.14462	9.42934	12.2371	10.7734	10.2732	13.0594	8.27125	10.4253	8.90619	12.6908	7.91371	10.6117	10.9983	11.3123	10.0392	10.3925	8.8437	10.09
		pancreas		10.4376	10.5687	12.0645	12.3675	8.75985	11.8266	10.5733	8.873	9.20218	11.4514	10.5825	9.45656	9.27774	10.6007	10.0509	8.85308	10.447	10.3052	8.51164	12.2904	9.22477	8.54835	8.92155	11.5948	11.6069	9.36969	10.7659	9.9117	10.8676	10.5563	11.7491	11.4494	10.6682	12.5654	9.41024	11.1353	8.72419	12.6868	8.33771	10.9357	11.4943	11.1143	11.2972	10.6335	10.0287	11.029
		pancreatic duct (duct of Wirsung)		8.62864	11.5677	11.3365	11.4295	7.91885	12.5256	10.4493	8.351	8.95918	11.3294	8.12952	8.44656	8.66374	10.2477	10.0469	7.77708	9.56397	10.3272	8.29765	10.3734	8.71177	8.49035	8.30054	10.5848	11.1739	8.30069	10.1289	10.3367	11.2636	9.69534	11.8101	10.9904	11.2792	12.3024	9.41724	10.4073	8.28719	10.3228	7.46571	10.1137	10.8023	9.74226	11.0942	10.3965	9.9257	10.23
		pancreatic islet (islet of Langerhans)		7.87164	7.51667	9.91953	9.88348	7.34585	9.03963	8.82727	7.557	8.81618	9.17441	8.91552	8.15056	7.94074	7.88975	8.84994	7.26408	8.46497	7.7122	7.79665	9.51342	7.82677	7.37935	8.18454	9.89783	8.51791	8.31369	8.60686	9.6857	8.20062	9.59834	10.6871	8.64143	9.18624	11.9494	10.0062	9.83033	8.53519	11.2598	7.54371	9.11765	10.1043	10.3883	8.46324	9.18947	10.6587	10.347
		parietal lobe		8.38564	7.77367	10.0485	10.6745	7.60885	8.82763	9.68327	7.652	8.71718	9.36541	8.23452	8.70756	8.44674	8.15375	9.68894	7.35208	8.89397	11.1252	8.15564	9.95242	8.35877	9.22635	8.34155	10.3648	9.55591	8.43769	9.45086	11.0917	8.85562	9.39134	11.7631	9.90243	9.18924	12.3454	9.89424	10.1643	8.73719	10.6888	7.54971	9.99965	10.8633	11.1643	8.97524	9.78247	9.0327	10.228
		pars compacta		8.51864	7.90467	10.9165	11.0315	7.78985	8.93563	9.94727	7.931	9.50818	9.63641	8.26152	9.01756	8.33974	8.07975	9.59894	7.60908	8.72697	9.1532	8.42765	10.1064	8.57377	7.76135	8.76755	10.6788	9.60791	8.46669	10.5089	11.1257	9.02662	9.41234	11.8231	10.6434	9.62123	12.1334	9.54025	10.0713	9.14419	11.0738	7.81871	10.1587	11.0613	11.2863	8.77724	10.3305	9.5107	10.546
		pars reticulata		8.59764	7.97267	11.0575	11.0535	7.76085	8.98163	10.1653	7.996	9.41518	9.50441	8.38252	8.90656	8.62374	8.21575	9.75694	7.59108	8.65897	9.2132	8.38965	10.0854	8.81877	7.73935	8.65455	10.3728	9.58991	8.57969	10.5939	11.2147	9.54562	9.33934	12.0571	10.9134	9.59424	12.0754	8.96724	10.3743	9.07319	11.2328	7.73071	10.6127	11.0873	11.2563	9.00624	10.2055	9.1477	10.203
		penis		9.01464	10.4917	11.6625	12.1965	7.90385	10.5916	11.2813	8.218	9.19818	11.1344	8.72652	9.31456	8.70874	8.94675	10.3359	7.62608	9.40297	12.9582	8.24764	11.7704	8.89877	7.98035	8.28655	11.2908	10.5729	8.60169	13.2669	11.1757	10.0326	9.71034	11.9641	10.4854	10.6682	12.0764	8.10124	10.5803	9.18819	12.2688	7.80671	11.1567	11.5363	9.91326	11.3612	10.3545	9.1147	10.304
		pharyngeal mucosa		8.84564	8.64367	11.4385	11.8255	7.83385	10.4366	10.8453	7.772	9.30618	10.9444	9.09152	9.13256	8.82374	9.06675	10.3579	7.60208	9.16997	11.0422	8.44165	10.8524	8.86477	7.77735	8.55254	11.0438	10.5209	8.58769	10.7579	10.7877	8.69962	9.74834	12.2231	10.9524	10.0202	12.3724	8.14524	10.8173	9.03419	12.1908	7.87371	10.7207	11.4343	11.1423	8.95824	10.5915	8.9947	10.631
		pituitary gland (hypophysis)		8.21664	8.15567	10.2255	10.4815	7.56985	9.39463	9.71427	7.579	8.63118	9.57041	8.27352	8.53656	8.20074	8.21975	10.4239	7.28808	8.66397	8.5712	7.84765	10.4894	8.43177	7.50435	8.02755	10.6068	9.64391	8.20169	11.8959	9.6247	7.77262	9.33034	11.3821	9.95143	9.29323	12.6274	10.8222	10.2283	8.70919	11.0158	7.50071	10.2397	10.7563	9.63626	8.81624	9.97347	8.3667	10.155
		pons		9.31464	8.73067	11.2665	11.6425	7.89785	10.0166	10.2083	7.86	9.17718	10.4394	9.33052	8.78156	8.69474	8.51875	10.0119	7.79008	9.43697	9.6822	8.08765	11.1774	8.79177	7.96735	8.52755	11.2018	9.45691	8.50269	13.2659	11.6787	9.57062	9.47734	11.8301	10.8204	10.2542	12.3784	9.20924	10.3303	8.80119	11.2398	7.94271	10.5417	10.8793	10.7723	9.54524	10.0675	9.4447	10.194
		postcentral gyrus		7.27464	7.02667	9.75153	10.3435	6.93085	8.56763	9.10627	6.89	8.37418	8.97641	7.70952	8.03656	7.94374	7.59075	9.36694	6.47908	8.76797	11.7692	7.44065	9.56642	7.64177	9.89335	7.90754	9.87783	9.20191	8.01169	7.97486	10.6377	8.33562	9.37534	11.4291	9.09543	8.26823	11.4144	10.2592	9.56833	8.16819	9.96983	7.51771	9.42865	10.4763	11.1803	9.62424	9.28147	9.4727	9.93204
		posterior superior temporal gyrus (Brodmann area 22)		8.29564	7.47767	10.8505	9.92248	7.59385	9.21863	9.48027	7.36	8.75418	10.7964	8.80152	9.60756	8.38474	8.41975	10.2459	7.04908	9.12197	10.6892	7.96265	10.0254	8.63077	8.76035	8.67855	11.1948	10.0179	8.31069	9.69386	10.3917	7.63162	9.63734	11.4701	10.0494	8.68224	12.5424	9.84524	10.9023	8.76219	10.5358	7.77771	10.4027	10.8363	10.3213	8.44424	10.0165	9.0757	10.069
		prefrontal cortex		8.25864	7.79167	10.7555	11.1555	7.78185	8.66563	9.19827	7.94	9.30618	9.99741	8.32452	8.80056	8.35574	8.39075	9.13094	7.59008	8.85497	10.6092	8.23764	9.65042	8.35277	9.91335	8.59355	10.1088	9.39491	8.38369	8.63886	10.5017	8.25462	9.36334	11.8041	9.98443	8.78124	12.0184	11.1122	10.1843	8.80119	10.8978	7.94671	9.61265	10.4283	10.8143	9.20524	9.38947	9.4607	10.391
		prostate (prostate gland)		8.80364	10.2027	10.9705	11.3785	7.74085	10.4256	10.5513	8.012	8.91818	10.4314	8.82152	8.85456	8.44874	8.64975	10.0539	7.55708	9.04997	9.2012	8.11964	10.8994	8.65377	7.85035	8.24054	11.0218	10.1119	8.43069	12.9509	11.1597	9.24062	9.37834	11.3941	10.5504	9.92623	12.2404	8.07724	10.2293	8.95719	11.4298	7.75771	10.3357	11.0293	9.83026	9.59224	9.93347	9.4717	10.136
		putamen		8.63464	7.84067	10.5745	10.7735	7.68185	9.11263	10.0533	7.776	9.01618	9.87142	8.52152	8.92956	8.45674	8.35275	10.1149	7.44308	8.71897	13.7122	8.29865	10.8634	8.62277	7.65635	8.71254	10.8728	9.74991	8.38969	10.0569	10.9907	8.44662	9.53534	11.9061	10.5044	9.62423	12.3194	8.56424	10.5783	9.01619	11.0378	7.76371	10.4437	10.8943	10.6483	8.75224	10.3855	8.9597	10.436
		pyloric antrum		9.24063	10.6747	12.1125	12.5955	7.84385	11.4236	11.9473	7.965	9.96418	11.6324	9.64552	9.37856	8.81074	10.2087	10.7879	7.78708	9.32697	11.3342	8.72965	11.3784	8.78277	8.05835	9.00954	11.4748	11.5839	8.70669	10.9299	10.6667	9.23562	10.1843	12.3601	11.3214	11.2582	12.8334	8.97324	10.9663	9.04919	12.9688	7.70571	10.9007	11.7693	10.5503	10.0352	10.5205	8.8787	10.867
		quadriceps femoris muscle		7.57564	8.30267	10.2915	9.79948	7.26785	9.16663	8.45527	7.845	7.93118	8.54641	7.85252	8.20556	8.76974	8.18675	10.6439	7.27708	8.69097	8.0552	8.03665	9.55942	7.79877	7.28935	7.85354	9.28083	8.86191	8.29269	9.12786	8.9457	10.6856	9.76734	9.25213	8.81643	9.97023	11.6494	7.61724	9.68633	7.98919	9.66683	7.20971	7.93165	11.6383	15.4383	12.4032	9.40747	11.7587	8.34204
		rectosigmoid colonic mucosa		10.0756	9.49367	12.3205	12.9705	8.38985	11.7336	11.5073	8.16	9.68818	11.5364	10.4255	9.71456	9.79574	10.0667	10.5559	8.02708	10.59	10.6532	8.61865	12.6204	10.3798	8.24835	9.97954	11.6678	12.4579	10.0257	10.5259	10.3697	12.1746	10.5823	11.6631	10.7494	11.6502	12.0734	8.46024	11.4833	8.47419	12.7098	8.05771	10.5037	11.1983	10.1523	11.5132	9.80247	9.4447	10.527
		rectum		10.0956	11.8657	12.4775	12.5655	10.8278	13.6186	10.1083	10.623	10.4632	11.1364	9.36652	9.32256	9.80274	11.8087	9.93194	7.37508	9.68397	13.2252	9.92765	12.8744	9.86877	10.5043	8.85955	10.6738	13.6179	9.09669	9.43786	12.2347	12.9196	10.3093	9.99413	11.5354	12.5002	12.1484	8.64724	11.5413	8.29719	11.4308	7.98971	9.67165	11.8783	9.80826	12.5452	9.22847	10.6947	8.87904
		rectus abdominus muscle		8.15164	7.50967	10.5225	10.5255	7.63085	8.82263	9.41327	7.447	9.00518	9.49541	8.50952	8.77456	9.00874	8.58075	9.72294	7.46608	8.69697	7.8562	8.15264	9.65442	8.55377	7.43735	8.61554	10.8868	9.41491	8.96269	9.55186	8.2267	8.72862	9.79434	10.6551	9.20843	9.18023	12.3154	8.22624	10.4813	8.74719	11.3718	8.33671	10.1907	10.7663	14.7233	11.2302	9.54247	10.0757	10
		renal (kidney) cortex		8.48964	8.39967	10.5565	11.0535	7.61885	9.31663	9.94727	7.89	8.94918	10.0754	8.51452	8.75456	8.41974	8.46375	9.78294	7.46308	8.83397	8.6662	8.03165	10.3444	8.36177	7.60835	8.51254	10.8258	9.87391	8.27269	13.8199	10.6197	8.43262	9.39734	11.5971	10.4474	9.78623	12.0144	8.19924	10.3453	8.64619	10.8498	7.68371	10.3057	10.9233	11.0873	10.4792	10.0535	9.0907	10.207
		renal (kidney) medulla		8.47464	8.24367	10.5585	11.0565	7.60985	9.38763	10.6883	7.738	8.83118	9.84841	8.41252	8.87456	8.38574	8.53675	10.3629	7.44408	8.77097	9.4782	8.14965	10.5144	8.57177	7.59635	8.27555	10.7158	10.1189	8.33369	14.6649	10.4997	8.36262	9.54034	11.6851	10.4784	9.84924	12.5434	8.47425	10.3173	8.87219	11.2388	7.63771	10.4777	10.9913	12.1493	9.84924	10.2175	8.7487	10.372
		renal tubulointerstitium		8.00064	7.96867	9.83953	10.0595	7.50485	8.88163	9.41527	7.494	8.53918	9.62541	8.33752	7.84256	7.75774	8.37975	9.35394	7.05608	8.79197	7.6902	7.89264	10.3414	7.87377	7.21335	7.78354	10.5808	9.87691	7.91469	14.4739	11.0297	9.21962	8.88234	11.3081	9.57743	9.47924	12.9014	7.84724	9.70933	8.12419	10.4988	7.16871	9.88865	10.9103	10.9023	11.1782	9.18547	8.0217	10.366
		retina		8.60564	8.02867	9.12853	9.92848	7.96385	8.42263	8.66527	8.202	8.42918	8.59741	8.19952	8.47556	8.48674	8.26975	9.97894	7.97108	8.71697	8.2362	8.31564	13.9244	8.27877	8.16835	8.45854	9.04383	8.55691	8.47669	8.36686	9.4587	8.22862	9.06534	11.4451	8.61143	8.52523	12.6154	7.41724	9.91833	8.48019	8.58482	8.06371	8.60265	9.01629	9.50526	8.30724	8.65047	8.3387	9.58804
		retinal pigment epithelium		8.19464	12.0507	10.1665	10.4255	7.43685	9.76763	10.0053	7.574	8.74218	9.93742	7.93352	8.26056	8.09674	9.05275	9.51394	7.31108	8.64297	9.0162	7.72064	10.4734	8.37677	7.61935	7.90754	10.4798	10.0219	8.00269	10.8369	10.3737	8.00662	9.11434	10.7821	10.0844	9.45723	13.9454	8.46524	9.98633	9.49419	11.5448	8.42671	10.4597	12.2233	13.8313	10.5962	9.21347	10.2557	10.564
		right ventricle interventricular septum		7.63864	7.98167	10.4675	10.2245	7.37485	9.23663	9.13427	8.083	8.91518	10.3044	7.86252	8.37756	8.40574	8.35175	9.92294	7.39708	9.56897	7.8012	7.71865	9.88742	7.82977	7.52235	8.72755	11.0578	9.82791	8.20969	10.5149	8.8137	10.3666	10.6833	11.7561	10.6414	11.0022	11.7914	8.79924	10.1243	8.28719	10.2608	7.28571	9.74265	11.4763	9.16826	14.1262	10.5555	12.4487	9.33904
		salivary gland		8.66364	8.42567	11.0045	11.8175	7.77485	9.61463	10.6743	7.999	9.04018	10.5534	8.99252	8.91456	8.44174	8.57375	10.1889	7.62108	9.11397	9.6602	8.07964	10.7234	8.64577	7.69735	8.70455	10.9238	10.0799	8.48669	13.5779	9.6717	8.45962	9.63534	12.0971	10.9514	9.84623	12.3624	8.08624	10.6523	9.05819	11.9668	7.76971	10.8267	11.0523	9.94726	8.32324	10.3485	8.3827	10.185
		seminal vesicle		8.91264	9.28667	10.5525	10.9625	7.85585	10.5006	9.59327	7.77	8.43618	9.44841	8.69152	8.43156	8.50274	8.74175	10.3859	8.06708	9.62097	9.9422	7.72365	10.5504	8.86077	8.02335	8.05654	10.8798	9.99191	8.48969	16.3429	10.3537	10.3456	9.38834	10.6131	9.29843	9.38823	11.9614	7.82224	10.2553	8.67319	11.3968	7.98671	9.73565	11.0313	9.77626	11.3722	9.43347	9.2727	9.68404
		sigmoid colon		9.60464	10.0207	12.8675	13.4065	8.87085	12.0596	11.4023	8.398	10.1922	12.1054	10.3815	8.78556	8.91774	9.19375	10.0709	8.13208	10.802	11.6042	8.05864	12.9274	9.36677	8.65035	8.91954	11.8758	12.8249	8.81169	10.1979	10.3467	12.4426	9.85434	11.7031	10.9314	12.1122	12.8014	8.83124	11.0573	8.84819	13.5778	7.95671	11.0417	11.4923	10.3593	12.0002	9.74947	9.8357	10.446
		sigmoid colonic mucosa		10.0676	9.55267	12.2915	13.0715	8.67585	12.1036	11.0473	8.095	9.53418	11.5404	10.0505	8.83456	8.63174	10.6007	10.6999	8.06408	10.77	10.6722	8.09164	12.7544	9.86677	8.09635	8.66754	11.8388	12.4579	9.16769	10.0069	10.4227	12.3256	10.0513	11.8871	10.6534	11.0972	12.4194	9.00424	10.9193	8.42419	12.8618	7.99871	10.6437	10.9713	10.3103	11.3962	9.35747	9.3067	10.271
		skeletal muscle		8.43864	7.90667	10.9755	11.3325	7.77685	9.15463	9.74927	7.936	9.23118	9.87641	8.64452	8.91456	8.52374	8.58775	9.87394	7.60608	9.01097	8.6552	8.24165	10.1934	8.56777	7.64735	8.65354	10.8678	9.84091	8.58669	10.5759	9.3027	8.85962	9.86234	11.7201	10.4134	9.40124	11.7244	8.12124	10.5563	9.09219	11.5838	8.14271	10.4447	11.2043	13.8283	9.71524	10.3745	9.6867	10.581
		skin		9.50864	9.36267	11.3395	11.8195	8.79885	10.9456	9.98427	8.611	9.22218	10.5184	9.04152	8.65656	8.54674	9.62375	10.7929	7.33408	9.37697	14.4892	8.73265	11.9784	9.06977	8.02435	8.55754	11.3418	9.99791	8.45469	15.8299	11.8697	12.2546	9.97134	10.7861	10.1054	10.0442	12.2994	8.51724	10.4123	8.16819	10.7028	7.27171	9.68465	11.3003	9.35926	12.4512	9.57947	10.7057	9.32004
		small intestine		9.97164	9.36367	12.6235	13.2035	8.09385	12.0386	11.6753	7.821	9.45218	11.9744	9.38752	8.80356	8.61474	9.86875	10.8559	8.06208	9.93497	11.0942	8.11564	12.1414	9.52877	8.38335	8.89454	11.8498	12.3069	8.52069	10.8939	10.4007	10.9096	10.2243	12.1981	10.9164	11.5362	12.8454	9.10724	10.8683	8.99819	14.0028	8.04171	11.4647	11.5253	10.5953	11.0112	10.0955	9.0687	10.769
		spinal cord		8.72364	9.66167	10.3335	10.7985	7.60585	9.10063	10.0373	7.746	8.96218	10.0054	8.57152	8.92256	8.48674	8.46775	9.91394	7.45308	8.91897	9.4432	8.15865	10.5044	8.66277	7.64835	8.27154	10.8668	9.94091	8.31269	10.3679	11.2197	9.40862	9.23434	11.9091	10.5174	9.61723	12.5974	8.55624	10.5703	9.03719	11.5268	7.68671	10.6487	11.2543	10.8313	8.85424	10.2175	8.5207	10.446
		spinal ganglion (dorsal root ganglion)		8.66864	9.03267	10.2965	11.2195	7.62985	9.11363	10.1433	7.742	8.99018	10.0904	8.65852	8.82856	8.47574	8.43875	9.94594	7.50108	8.95597	9.5132	8.15965	10.7554	8.78777	7.66835	8.19955	10.8488	9.79391	8.39669	10.3089	12.1407	9.67562	9.25234	11.6751	10.7174	9.76523	12.4354	8.30924	10.6083	8.95919	11.5308	7.70071	10.5707	11.2693	9.90026	8.92324	10.1455	8.8797	10.554
		stomach		10.2126	10.5907	12.7835	13.1835	8.92785	12.1806	11.4003	8.374	10.3902	12.4634	10.6135	9.54156	8.99174	10.1957	10.2079	8.86608	10.416	10.8832	8.61564	12.2824	9.60677	8.76135	9.28354	11.9668	12.3499	9.13869	10.8239	10.8967	10.3666	10.1013	11.9281	11.6134	11.6352	12.6794	9.21224	11.7603	9.35819	13.5608	7.93571	11.2327	12.2083	10.3983	11.1802	10.9155	9.6157	11.293
		stomach cardia		9.24464	10.4547	11.4025	12.3035	7.97285	11.0496	11.6053	7.771	9.77318	11.5074	9.52152	9.29756	8.85474	9.69675	11.0669	7.70408	8.88897	10.3442	8.85965	11.1554	9.14877	7.99535	8.88155	11.4608	11.5629	8.79569	10.8849	10.2217	9.04262	10.1503	12.2311	11.3764	10.8222	12.7684	9.32424	11.3043	9.14519	13.0778	7.66171	11.5747	11.8163	10.4113	9.87024	10.5605	8.8337	11.217
		stomach fundus		9.39364	10.7507	11.8345	12.4515	7.84985	11.4106	11.7963	7.989	9.86518	11.4504	9.36052	9.10656	8.82374	10.3587	11.1019	7.71408	9.26797	10.6912	8.60864	11.1364	8.83477	8.00935	8.80654	11.3818	11.3529	8.63069	10.7899	10.3177	9.21162	10.1483	12.3761	11.3884	11.1992	12.6394	8.98125	10.6703	9.12019	13.0878	7.70871	10.8577	11.6773	10.4983	10.1342	10.6545	9.0977	10.685
		subcutaneous abdominal adipose tissue (SAAT)		9.20763	8.09567	10.9575	11.6725	7.73885	10.3446	10.1683	9.755	8.86018	9.83041	9.12252	8.31056	8.97374	9.10875	10.2229	8.32308	9.87797	8.6742	7.76965	11.0284	8.93777	7.48135	8.22854	10.9458	10.7029	8.38769	12.8649	9.4867	12.9186	9.61434	11.2641	10.2394	10.0252	12.3484	9.05024	9.50833	8.18819	11.7928	7.55171	10.2007	11.3443	9.24126	13.8812	10.3025	8.7067	10.268
		subcutaneous adipose tissue (SAT)		8.85064	8.66767	10.4085	11.3995	8.45485	10.2346	10.1323	9.085	9.07118	9.78741	9.25052	8.68856	8.93874	8.96675	9.97294	8.70808	9.63097	9.0912	8.57465	9.85942	8.75677	8.50735	8.65055	10.7188	9.77091	8.63169	12.6529	9.8637	12.6386	9.80234	11.4371	9.53143	9.56523	12.0434	9.07325	10.2883	9.04119	11.1898	8.46271	9.86665	12.0163	9.43526	14.1292	10.0185	8.8817	9.89704
		substantia nigra		8.05964	8.23967	10.1835	10.3095	7.43185	8.71263	9.34727	7.527	8.86818	9.43441	8.01552	8.42556	8.27974	8.13175	9.60394	7.27908	8.85797	9.5032	7.90165	9.87542	8.02777	7.58635	8.48055	10.2348	9.59191	8.21769	10.4339	11.5367	10.1756	9.79834	11.6101	9.76043	8.86624	12.3494	9.04424	10.1213	8.75019	10.4608	7.43671	9.80965	10.8353	11.4993	10.2002	9.58847	9.5667	10.272
		subthalamic nucleus		8.69064	8.69167	10.6255	10.9835	7.69285	9.01463	10.0643	7.855	9.25418	10.0584	8.51552	8.99956	8.43174	8.48475	9.98194	7.47408	8.77297	9.1382	8.23465	10.4764	8.77977	7.73335	8.48654	10.8578	9.99791	8.40269	10.8469	11.6337	9.79462	9.30734	11.8881	10.7274	9.60523	12.4334	8.91525	10.6283	9.05719	11.4618	7.77771	10.6517	11.1483	11.3133	9.32724	10.3515	8.5957	10.597
		superior frontal gyrus		7.28964	7.07367	9.83053	10.2775	6.86285	8.55763	9.13227	6.921	8.43218	9.05841	7.75152	8.03456	7.94574	7.66475	9.33594	6.54308	8.88897	11.7092	7.51265	9.59342	7.64477	9.39935	8.00754	10.0208	9.23791	8.03769	8.00286	10.4367	8.02462	9.49634	11.6601	9.10443	8.34623	11.4274	10.2982	9.65433	8.24619	10.0398	7.62771	9.50565	10.5003	10.8633	9.44424	9.44747	9.3567	10.014
		superior vestibular nucleus		8.65364	8.23267	10.3385	10.7965	7.70585	8.93863	9.99227	7.615	8.98818	9.92541	8.44052	8.87156	8.41474	8.28075	9.87594	7.41008	8.82897	9.3942	8.15564	10.3624	8.59877	7.62735	8.36854	10.7698	9.77991	8.21769	11.7219	11.5237	9.00562	9.11134	11.9471	10.4304	9.59523	12.5034	9.12624	10.5893	8.99419	11.0838	7.68871	10.4577	11.0553	11.0793	9.07024	10.3095	8.7227	10.6
		synovium (synovial membrane)		8.38564	8.21167	10.4805	10.7455	7.58885	9.43363	10.0063	8.458	8.81118	10.1384	8.18052	9.00956	9.57074	8.28275	10.0239	7.50608	8.75197	8.7302	8.03264	10.5494	8.57477	7.70535	8.03255	10.7378	9.74991	8.41869	10.2199	9.7237	10.6216	9.32234	11.2261	10.1564	9.59224	12.0314	8.51724	10.2373	8.89019	11.2098	7.80871	10.5287	11.0803	10.1823	11.8242	9.99247	9.4367	10.071
		tarsal conjunctiva		10.8466	12.1287	13.5345	13.5555	8.69585	11.9426	12.8413	9.692	11.1062	13.0354	9.65152	10.5196	11.0967	11.7207	11.4319	10.8101	11.482	11.5212	9.81765	11.5534	9.80577	10.5023	10.3825	12.2718	12.8029	10.2817	13.7879	10.2797	11.1646	10.6123	12.4581	11.7414	13.9122	11.1614	9.74524	11.1823	10.2532	12.2798	6.70771	10.0027	12.9513	11.8193	12.3682	12.0625	10.2767	10.745
		temporal lobe		8.67264	7.83267	10.1345	10.7255	7.63885	8.96563	10.0603	7.687	8.97818	9.89541	8.39952	8.90856	8.36474	8.31575	9.90194	7.39508	8.82297	10.4702	8.13065	10.3624	8.55077	8.14135	8.35555	10.7998	9.77791	8.42069	10.0849	10.8467	8.67262	9.30334	11.7231	10.4984	9.44423	12.3144	9.46324	10.5823	8.86519	11.0888	7.64771	10.4127	10.9903	11.0473	8.45024	10.0955	8.9607	10.358
		testicular lobules		8.00564	7.69167	9.62053	10.4725	7.49185	10.7916	8.89727	7.635	8.30218	9.62641	8.37152	8.16056	7.91174	8.04175	9.22694	7.36608	8.23697	8.6762	8.14765	10.7794	7.82477	7.56835	8.01055	9.93183	8.08991	7.86769	8.72886	13.0717	7.86962	9.63134	11.4061	8.66043	8.36523	12.0134	12.3942	11.4923	8.11219	9.92783	7.78871	8.95565	9.60629	9.85626	8.67024	8.56747	12.6557	9.37904
		testis (male gonad)		8.50964	8.07967	10.3625	10.8115	7.54485	9.93663	9.94627	7.813	8.99818	9.77841	8.62552	8.75856	8.25274	8.23175	9.60494	7.45908	8.69097	9.2692	8.26765	10.6164	8.64077	7.63235	8.11154	10.6198	9.48791	8.35569	9.85886	12.9547	8.04362	9.50334	11.4871	10.1654	9.36624	12.7114	11.0302	11.0353	8.87319	11.0238	7.64971	10.1677	10.7773	10.0953	7.89424	9.84147	10.7027	10.1
		thalamus (dorsal thalamus)		8.66564	7.90167	10.3475	11.0965	7.80585	8.90563	10.0113	7.739	9.01618	9.96342	8.59152	8.83856	8.30574	8.38175	9.95694	7.47308	8.94997	9.3762	8.19665	10.4754	8.59977	7.61635	8.54054	10.7568	9.73691	8.39969	10.9289	12.2677	9.29462	9.38634	11.7141	10.5144	9.55323	12.3584	8.89824	10.5593	8.95219	10.9878	7.73971	10.4537	10.9803	11.2133	9.08724	10.1645	9.5067	10.387
		thyroid gland		9.22564	10.5947	11.5585	11.7035	8.42185	11.2216	10.5593	8.494	9.26118	10.8124	9.48552	9.31856	9.22774	9.22975	11.0539	7.76608	9.83197	10.5962	8.91464	10.7904	9.74577	8.46435	8.59754	11.1208	10.6729	9.09669	11.3779	11.8847	8.83562	10.0593	11.2771	10.8364	10.5172	13.1984	8.91024	11.0293	9.24519	11.6098	8.18271	9.93165	12.2053	12.6203	11.1202	10.0175	9.2367	9.79004
		tongue		9.17264	8.72767	11.5035	11.7265	8.05285	10.2926	10.8553	7.979	9.27618	10.7134	9.25352	9.21456	9.07074	8.78775	10.4179	7.81408	9.18997	10.8922	8.41064	10.9454	8.94977	7.78635	8.66155	11.1418	10.5669	8.61369	10.7229	10.7187	8.85862	10.0583	12.0571	10.8974	9.93523	12.3604	8.27524	10.8793	9.00519	11.9218	7.81971	10.7717	11.2223	12.6023	9.35924	10.5145	8.8767	10.411
		trachea		9.16164	9.41867	11.7965	12.2195	7.78985	10.6826	11.2053	7.729	9.16918	11.1574	9.26652	8.96456	8.80274	8.97575	10.5189	7.59708	9.33497	10.3252	8.53165	11.3244	8.84277	8.12935	8.44354	11.3568	10.7499	8.61969	11.2879	11.1057	8.99262	10.2043	12.1421	10.6184	10.3182	12.6574	8.35424	10.7013	9.39319	13.2388	7.88071	10.9247	11.7833	9.77126	9.36824	10.7795	9.4817	10.541
		transverse colon		9.94764	11.0677	13.7755	14.1085	9.38685	12.6306	12.4353	8.709	10.8272	12.8974	10.4955	9.00256	9.33174	9.74775	10.2289	8.64808	11.47	12.2262	8.29565	13.2624	9.67677	9.74935	9.04054	12.3988	13.3899	9.09169	10.6349	10.5727	13.2616	10.1523	11.8241	11.9284	14.2292	13.3214	9.29725	11.3343	8.85019	14.6798	8.11071	11.4637	12.3963	10.9063	12.8032	9.88247	10.4467	10.614
		trigeminal ganglion		8.85764	10.1977	10.7215	11.5825	7.60085	9.51363	10.6323	7.701	9.12118	10.6424	8.60852	8.91056	8.54374	8.81375	10.1739	7.54308	9.19097	9.5742	8.22765	10.9384	8.84177	7.79735	8.32854	11.0038	10.0299	8.36469	10.6899	11.9537	9.75662	9.50834	11.9141	10.8514	10.5592	12.6264	8.53624	10.4963	9.47919	12.4308	7.80871	10.6527	11.5683	9.77526	9.00324	10.6855	8.7527	10.502
		urethra		9.02964	10.5787	11.0595	11.8265	7.68885	11.2436	10.8523	7.856	9.09418	11.0154	8.50752	8.93956	8.63274	8.87075	10.8899	7.53308	9.10097	10.2702	8.03564	11.0184	8.64677	8.01635	8.36955	10.6818	10.6689	8.29569	13.4409	10.3697	9.79762	9.85934	11.7541	10.4504	10.0442	12.1864	8.33025	10.3983	8.74619	12.3908	7.62671	10.3677	11.2813	9.82426	11.7932	10.0035	9.4807	10.039
		urinary bladder		10.1166	11.6657	12.2335	12.7725	8.21885	12.6196	10.4093	8.536	9.00218	11.8574	9.50652	8.82756	9.64074	9.86475	10.1349	8.21508	9.80797	10.8902	8.64965	12.4344	9.37977	8.62835	8.67254	11.2308	11.3519	8.75169	15.5739	10.9247	10.0586	10.0133	12.1011	10.7694	10.2972	12.0884	8.62624	10.3543	8.97219	12.9058	8.31171	10.2997	11.2073	9.75226	11.4432	9.95947	9.9467	9.89404
		uterine cervix		8.78764	10.6187	11.0005	11.4905	7.74285	9.86563	10.5023	7.883	8.98718	10.5814	8.79352	9.02356	8.77874	8.86575	10.6659	7.55708	8.87797	9.9032	8.23665	10.7914	8.74777	7.82635	8.46254	11.0838	10.2799	8.45969	11.1859	11.4587	8.79162	9.67734	11.9841	11.3054	10.7322	12.3634	8.25224	10.6793	9.09419	12.4128	7.80571	10.6997	11.4753	10.0243	9.87924	10.3475	9.6917	10.214
		uterine endometrium		8.97264	9.33867	10.7755	11.6895	7.67785	9.53763	10.1543	7.811	8.93018	10.5514	8.58652	8.73456	8.70274	8.98575	10.1499	7.74008	9.79897	8.7532	8.02064	10.9014	8.88177	7.80535	8.39654	12.2148	10.6869	8.44169	10.2689	13.4507	9.53062	9.73034	11.3701	10.9484	11.8482	12.6974	8.45724	10.2833	8.94519	11.7548	7.66171	10.6357	11.8033	10.9323	9.98324	10.2495	9.0307	10.446
		uterine myometrium		8.69364	8.63567	10.7475	11.0165	7.63585	9.41363	10.1283	7.838	8.84518	10.0834	8.71852	9.02256	8.54274	8.48675	10.6519	7.52108	8.87597	8.8822	8.15665	10.6164	8.69977	7.69635	8.47755	11.2088	9.83891	8.50769	10.2409	11.5457	8.79362	9.57134	11.8551	10.8264	10.3822	12.3374	8.16724	10.5103	9.07119	11.7028	7.91971	10.5097	11.2893	10.1003	10.2902	10.3125	8.9007	10.301
		uterus		9.64564	9.43767	11.7005	12.4715	7.81085	10.6436	10.7313	7.953	8.89818	11.3434	9.18352	8.82556	8.96374	8.81775	10.3329	7.89108	9.94797	9.4302	8.36465	11.6534	9.02477	8.15635	8.48255	12.1168	10.2559	8.64669	11.0449	12.6267	9.64462	9.51934	11.7011	11.3964	11.3522	12.2064	8.16525	10.4793	9.45119	12.4338	8.07771	10.9527	12.1893	10.1423	11.7632	10.7035	9.0107	10.461
		vagina		8.83963	9.56467	11.0665	11.7325	7.74085	10.1506	10.8673	7.849	9.01718	10.6904	9.04952	9.14456	8.95074	8.56875	10.5079	7.57508	9.06797	11.1942	8.26765	11.0234	8.95577	7.86635	8.56154	11.1538	10.3179	8.62369	13.1269	11.4287	8.75062	9.71034	12.0981	11.1004	10.6752	12.3084	8.21324	10.5343	8.98919	12.5378	7.89871	10.6437	11.5603	9.78426	9.38924	10.5125	9.3587	10.22
		vastus lateralis muscle		8.14364	7.75267	10.4985	10.7435	7.67685	9.01963	9.20627	7.78	8.83918	9.15641	8.21852	8.53956	8.49274	8.52075	9.80894	7.56708	8.93097	8.0152	8.14265	9.68342	8.09977	7.58935	8.51555	10.4698	9.62091	8.70269	10.4019	8.4297	10.0556	9.83934	10.9971	9.51843	8.99524	12.3174	8.08025	10.1643	8.65919	10.9628	7.78671	9.64165	11.1523	15.2353	12.4622	9.61147	10.3127	9.91204
		ventral tegmental area		8.71864	8.13467	10.4795	10.9155	7.77085	9.15063	10.1373	7.791	9.07218	10.1504	8.68652	9.00556	8.43074	8.35675	10.0819	7.49108	8.91997	9.7352	8.06265	10.6404	8.76377	7.69135	8.31955	10.9078	10.1139	8.39269	11.5369	11.8777	8.91162	9.42234	11.9771	10.6444	9.65023	12.5684	9.19724	10.6403	9.04319	11.3698	7.65971	10.5887	11.2083	11.1953	9.11524	10.3215	8.8157	10.589
		vermis		8.65464	7.89467	10.6455	10.6585	7.61285	9.28963	9.68927	8.1	8.83918	9.48841	8.91552	9.13156	8.87074	9.39075	10.5159	7.45608	8.98897	9.1262	8.33765	10.7254	8.73677	7.88235	8.56454	10.8868	9.74091	8.69069	9.94186	10.5737	8.00162	9.85834	11.8441	10.2614	9.34823	12.5514	8.00725	10.7653	8.87519	11.1128	7.67271	10.3467	10.7573	9.73626	7.86224	10.3555	8.9867	10.592
		vulva		9.37564	9.12967	11.7925	12.4165	8.22685	11.0376	10.7413	8.32	9.23618	11.3134	9.22152	9.01656	8.63474	9.21075	10.0139	7.86308	9.48197	13.5052	8.39564	11.8874	9.00577	8.20635	8.63254	11.4438	10.7309	8.74769	14.6159	10.7727	9.95362	9.60534	12.1481	10.7514	9.96823	12.7334	8.34324	10.7233	9.19319	12.1398	8.16171	10.6757	11.2703	9.96326	10.6442	10.0955	9.3667	9.95404
		non-lymphoid tissues Mean expression value (log2 scale)		8.91875	9.18105	11.0296	11.4526	7.96377	10.1572	10.2584	8.08838	9.15167	10.4749	8.93782	8.83079	8.73389	9.01022	10.1615	7.76909	9.40915	10.3749	8.24003	10.9524	8.72653	8.20805	8.56536	10.9745	10.3908	8.61829	10.9688	10.8642	9.91301	9.7419	11.5455	10.4428	10.1459	12.3667	8.94932	10.5143	8.84876	11.5636	7.74813	10.3028	11.2035	10.8341	10.5867	9.9897	9.61082	10.2078
CONTROL GROUP		T cells (Mean expression value (log2 scale)* * see Table S1 for details		15.4517	15.5241	17.0302	17.2732	13.6939	15.857	15.9517	13.5373	14.5778	15.789	14.1938	14.0204	13.8731	14.0669	15.1982	12.7494	14.2726	15.0887	12.9258	15.5907	13.2999	12.6184	12.9014	15.2773	14.5577	12.7678	15.0354	14.9056	13.9168	13.6577	15.3718	14.2016	13.8412	15.9103	12.4903	14.0422	12.286	14.8709	11.0261	13.4796	14.348	13.8793	13.6199	12.8001	12.3099	12.8969
		T/Non-T expression difference (fold overexpression by T cells expressed as log2)		6.53294	6.34306	6.00061	5.82063	5.73013	5.69979	5.69329	5.44897	5.42609	5.31408	5.256	5.18958	5.13921	5.05667	5.03665	4.98036	4.86343	4.7138	4.68579	4.63833	4.57334	4.41034	4.33609	4.30279	4.16696	4.14953	4.06661	4.04137	4.00375	3.91579	3.82625	3.75874	3.69534	3.54356	3.54102	3.52786	3.43721	3.30733	3.27794	3.17681	3.14445	3.04515	3.03322	2.81038	2.69913	2.68905
		Included (difference > 3.32, green) and excluded (difference < 3.32, red) genes		ITK	CD69	CD3D	TRBC1,TRBV25-1	TRAT1	IL7R	LCK	CD28	CD3G	CD2	CCR7	ICOS	SH2D1A	GPR171	LAT	PYHIN1	CD247	BCL11B	CTLA4	TRAC	CD96	THEMIS	UBASH3A	IL2RB	KLRB1	TIGIT	GATA3	LEF1	RNF125	ZAP70	CD6	GZMK	GZMA	TCF7	SIRPG	STAT4	IFNG	CCL5	TRAV13-1	CD3E	PRF1	PRKCQ	GIMAP6	GZMH	INPP4B	SH2D2A
		Selected at the end of the six-step procedure		6.53294		6.00061	5.82063	5.73013			5.44897	5.42609	5.31408		5.18958		5.05667		4.98036	4.86343								4.16696	4.14953					3.82625	3.75874
		mean T/non-T expression difference of signature-H genes	5.08433
[truncated: 10 more columns]

## Sheet: Table S3
		Supplemental Table 3. Exclusion of genes showing too much or too low difference in the expression levels in non-lymphoid tissue (round 3)
				Mean gene expressione (log 2)
		Non-lymphoid Tissues		GATA3	LEF1	CD69	BCL11B	IL7R	STAT4	RNF125	GZMA	TRBC1,TRBV25-1	KLRB1	TRAC	CCR7	CD2	LCK	CD3D	THEMIS	GZMK	ITK	GPR171	PYHIN1	IL2RB	TRAT1	CD28	SIRPG	CD247	LAT	CTLA4	SH2D1A	CD6	ICOS	CD96	CD3G	TIGIT	TCF7	UBASH3A	IFNG	ZAP70
	TEST AND CONTROL GROUP	accumbens nucleus	Non-lymphoid tissues	9.281	11.034	7.969	12.932	8.917	11.001	9.114	9.027	10.786	9.459	10.66	8.292	9.485	9.785	10.415	8.181	9.993	8.436	8.214	7.438	10.54	7.625	7.706	8.728	8.821	9.716	8.175	8.401	11.678	8.726	8.33	9.032	8.242	12.503	8.509	8.841	9.483
		adipose tissue (fat)		12.279	10.841	10.646	10.645	10.802	10.785	10.576	10.409	12.297	10.951	11.479	9.826	11.071	11.261	11.628	7.859	11.161	9.502	9.302	7.718	11.244	8.185	8.18	9.243	9.574	10.604	8.237	8.811	12.039	9.093	9.064	9.542	8.778	12.415	8.787	9.218	9.948
		adrenal gland		12.101	12.921	8.905	9.276	10.482	10.353	8.557	9.784	11.08	9.569	10.671	8.591	10.459	9.78	10.252	7.469	10.232	9.091	8.536	7.381	10.449	7.608	7.546	9.759	9.048	9.588	8.109	8.717	11.149	8.753	8.539	8.841	8.904	12.508	8.637	8.568	9.476
		adrenal gland cortex (adrenal cortex)		10.946	12.8	8.833	8.907	10.426	9.771	8.66	9.668	11.048	9.496	10.34	8.421	10.15	9.702	10.985	7.752	10.187	8.612	8.73	7.557	10.489	7.754	7.937	8.51	8.843	9.374	8.02	8.649	12.246	8.37	8.118	9.177	8.301	12.503	8.637	8.609	9.852
		amygdala		9.089	11.043	8.25	12.011	8.806	10.506	9.205	8.885	10.742	9.362	10.193	8.322	9.504	9.512	10.408	8.344	9.868	8.408	8.194	7.435	10.551	7.613	7.691	8.603	8.718	9.495	8.081	8.37	11.79	8.595	8.254	8.941	8.2	12.497	8.315	8.855	9.485
		aortic valve		11.574	10.934	10.143	9.005	11.271	10.595	9.891	11.575	12.264	10.924	10.886	8.287	11.19	10.326	10.912	8.427	10.179	9.05	9.721	8.211	11.877	8.098	10.789	9.092	9.885	10.784	8.484	9.203	11.421	8.915	8.209	8.837	8.539	11.77	9.448	8.149	9.99
		ascending colon		10.512	11.493	11.039	12.293	12.578	10.902	12.176	12.853	14.306	13.446	13.83	11.863	12.813	12.317	13.702	9.496	11.867	10.598	9.71	8.658	12.338	9.701	9.174	10.04	11.741	10.413	8.204	9.729	11.998	9.259	9.711	10.847	9.354	13.2	9.167	8.865	10.18
		ascending colonic mucosa		10.885	10.971	10.175	11.821	12.658	10.912	12.967	12.443	13.571	13.061	13.328	10.618	12.355	11.856	13.084	8.944	11.54	10.886	10.524	8.456	12.072	9.704	8.687	9.006	11.205	10.785	8.329	9.196	12.109	9.23	9.511	9.712	9.221	12.755	9.294	8.743	10.8
		associative striatum		7.755	11.59	7.716	14.12	8.142	11.405	10.269	8.327	10.312	9.406	11.784	7.672	9.369	8.703	9.612	7.613	8.319	7.855	7.351	6.912	10.113	7.253	7.086	8.575	9.578	10.534	7.342	7.853	10.734	8.09	7.487	8.119	8.798	11.951	8.201	8.038	9.937
		basal ganglia		8.744	10.767	7.92	13.306	8.538	11.811	8.505	8.79	10.983	9.88	10.389	8.726	11.28	9.986	10.732	7.748	10.832	7.912	9.118	7.11	10.193	8.522	7.663	9.766	9.082	9.815	7.721	7.954	11.396	8.607	8.52	9.634	8.252	12.047	8.302	8.906	9.448
		biceps brachii		9.836	8.874	8.212	8.689	9.378	9.592	8.98	8.947	11.687	9.572	10.156	8.911	9.358	9.532	10.535	8.33	9.274	8.76	8.574	8.209	10.498	8.465	8.524	8.932	8.959	9.472	8.758	8.934	11.338	8.808	8.457	9.179	8.81	13.116	8.997	8.755	9.534
		biceps femoris muscle		9.552	9.797	8.877	9.15	9.555	9.084	10.168	10.045	10.355	9.681	10.401	8.481	9.5	9.107	11.035	7.859	9.731	8.099	8.658	7.645	10.019	8.043	8.118	8.611	9.036	9.647	8.317	9.269	9.807	8.598	8.061	8.691	8.487	11.656	8.412	8.641	9.832
		brain (encephalon)		9.275	10.993	8.04	10.683	8.956	11.142	9.093	9.054	10.453	9.296	10.182	8.406	9.947	9.176	10.378	9.114	9.669	8.236	8.179	6.943	10.299	7.406	7.266	8.835	9.011	9.643	7.759	8.052	11.212	8.377	8.249	8.727	8.308	12.199	8.217	8.598	9.412
		breast (mammary gland)		15.291	10.754	9.168	10.221	11.138	10.578	11.376	10.29	11.941	10.65	11.229	9.235	11.133	10.55	11.435	8.257	10.765	9.164	9.113	8.121	11.431	7.858	9.001	8.976	10.307	10.209	8.202	8.785	11.351	8.567	8.754	9.334	8.342	12.746	8.491	8.709	9.786
		Brodmann area 10		9.625	10.626	7.333	10.979	9.012	12.007	7.812	8.816	10.612	9.943	10.262	8.602	10.27	9.709	10.593	9.711	10.376	8.123	8.243	6.57	10.513	7.185	6.885	9.032	9.142	10.206	7.696	7.95	11.385	8.995	8.82	9.218	8.284	12.915	8.12	9.239	9.463
		Brodmann area 46		8.298	11.435	8.091	12.092	8.629	11.494	9.071	8.366	10.618	8.839	9.19	8.117	8.7	8.793	9.391	10.356	8.345	8.312	8.146	7.732	9.375	7.827	8.081	8.359	8.898	9.227	8.231	8.424	10.772	8.463	8.134	8.553	8.652	12.1	8.424	8.345	9.227
		bronchus (primary, main stem)		11.457	12.244	10.761	11.098	12.03	10.531	8.99	10.577	13.023	11.283	12.069	10.22	11.535	12.39	12.502	8.078	11.153	10.019	9.913	7.787	11.614	8.201	8.135	9.648	9.768	11.036	9.132	9.251	12.453	9.284	9.184	9.807	8.957	12.881	9.064	9.245	10.778
		caecum (cecum)		10.665	10.571	11.151	12.2	12.943	10.603	13.382	13.302	14.149	13.026	12.636	9.977	12.576	12.213	13.621	9.701	11.153	10.672	9.595	8.635	11.935	9.12	9.071	9.312	11.25	10.067	7.794	9.585	11.705	8.47	9.861	11.081	9.143	13.099	8.315	8.65	10.151
		caudate nucleus		8.86	11.64	7.905	13.42	8.699	10.711	9.922	8.724	10.502	9.007	10.356	8.107	9.352	9.735	10.016	7.792	9.17	8.419	8.015	7.511	10.183	7.595	7.742	8.516	8.972	9.861	8.09	8.391	11.259	8.446	8.096	8.977	8.27	12.568	8.332	8.478	9.166
		cerebellum		9.243	10.404	7.864	8.482	8.803	9.406	8.094	8.874	10.619	9.094	10.953	8.39	9.131	9.447	9.663	7.686	9.477	8.483	8.135	7.507	10.278	7.679	7.762	8.766	9.128	10.149	8.116	8.438	11.22	8.7	8.447	8.708	8.428	11.887	8.345	8.6	9.48
		cerebral cortex (neopallium)		9.719	11.738	8.933	11.139	9.541	10.722	9.212	9.238	10.631	9.701	10.281	9.061	9.678	9.674	10.258	8.56	9.778	8.751	8.437	7.356	10.416	7.641	7.91	8.775	8.858	10.127	8.486	8.612	11.324	8.877	8.671	8.665	8.495	12.222	8.613	8.85	9.629
		cerebral hemisphere		10.145	10.108	7.961	8.727	9.644	9.898	8.051	9.573	10.74	9.97	10.636	8.928	10.056	9.854	10.425	7.643	10.253	8.809	8.909	7.484	11.251	7.774	7.636	9.257	8.74	10.507	8.169	8.814	12.113	9.083	8.825	9.079	8.39	12.418	8.99	8.802	9.592
		cerebral white matter		8.917	11.56	10.145	10.145	9.911	9.858	10.98	8.907	10.344	9.914	10.092	9.507	10.252	9.346	10.445	8.88	9.636	8.216	9.079	6.97	9.644	8.001	8.057	9.195	9.209	10.396	8.496	8.485	10.467	8.821	8.727	8.725	8.567	12.206	8.357	8.721	9.895
		choroid		12.293	12.628	14.189	9.582	10.823	10.523	9.18	11.111	10.643	11.42	11.538	7.832	10.24	10.24	10.438	7.555	11.311	8.737	10.081	7.58	11.36	7.402	7.574	8.372	8.645	9.629	7.876	8.592	10.389	8.467	8.295	9.266	7.947	12.923	8.377	10.127	9.078
		colon		9.831	10.411	10.718	11.163	11.711	10.547	12.302	11.651	12.712	11.59	11.528	9.921	11.48	11.329	12.496	8.453	10.274	9.877	10.133	8.142	11.531	8.517	8.56	9.186	10.619	10.517	8.501	9.225	11.81	9.35	9.22	9.881	9.068	12.678	8.624	8.707	10.227
		colonic gland (crypt)		9.592	9.427	10.521	12.328	11.685	10.233	13.976	12.503	12.558	11.314	10.998	9.139	11.113	10.546	11.927	9.377	10.03	9.184	10.905	8.556	11.314	8.231	8.148	9.241	10.924	9.882	7.652	8.755	11.748	8.618	9.253	9.277	8.64	12.702	8.353	8.666	9.695
		colonic mucosa		10.614	11.007	11.323	11.446	13.256	11.158	12.189	12.414	13.743	12.837	11.815	11.004	12.367	12.033	13.125	9.416	11.26	10.451	11.115	8.684	11.887	9.323	9.5	9.569	11.17	11.084	9.103	9.675	12.169	9.787	9.795	10.238	9.614	13.007	9.183	9.134	10.639
		colorectum		10.764	10.538	11.438	11.361	11.859	10.507	12.823	11.592	13.076	12.107	12.335	10.536	11.596	11.267	12.121	8.609	11.128	10.491	10.779	8.793	11.874	9.291	9.05	9.697	10.961	10.814	8.139	8.75	11.745	8.985	9.904	10.388	9.305	13.04	8.525	8.824	10.551
		conjunctiva		14.292	11.635	10.322	12.541	10.089	9.511	10.909	8.791	10.07	9.7	10.323	7.651	9.434	9.349	10.538	7.412	9.252	8.38	8.364	7.548	10.675	7.225	7.352	7.838	9.092	10.223	7.78	8.468	10.934	8.135	8.041	8.299	8.332	12.06	8.177	8.554	8.981
		cornea		9.997	10.537	7.275	11.164	8.749	11.31	10.023	7.991	9.471	9.159	9.852	7.529	8.888	8.876	9.743	7.18	8.659	8.248	7.807	7.369	10.118	7.117	7.314	7.586	8.808	9.826	7.62	8.428	11.067	8.083	7.869	8.197	8.411	12.053	8.271	8.43	8.98
		corneal limbus		12.137	11.784	10.645	13.106	10.262	9.544	11.675	8.762	10.183	9.685	10.68	7.823	9.646	9.289	10.579	7.353	9.833	8.553	8.245	7.771	10.659	7.107	7.547	7.896	9.075	10.231	7.785	8.414	11.089	8.33	8.006	8.359	8.34	12.334	8.051	8.474	9.098
		corpus callosum		10.047	11.081	8.579	9.559	9.181	9.6	9.918	9.323	10.585	9.742	10.342	8.482	9.937	10.042	10.344	7.708	10.312	8.715	8.277	7.511	10.822	7.606	7.735	9.055	8.731	10.135	8.2	8.604	11.772	8.86	8.723	8.9	8.327	12.729	8.476	8.803	9.415
		deltoid muscle		9.924	9.402	7.834	8.621	9.71	9.769	8.978	9.703	10.848	9.906	10.316	8.421	10.026	9.832	11.139	7.708	10.211	8.468	8.178	7.611	10.4	7.837	8.012	8.905	8.942	9.469	8.293	8.865	11.66	8.755	8.288	9.152	8.407	12.197	8.755	8.727	9.719
		dermal papilla		11.158	15.965	8.203	9.169	8.81	9.673	10.661	8.742	8.829	8.418	9.422	8.347	8.619	9.516	9.926	7.588	8.521	8.218	9.426	7.604	9.542	7.991	7.56	8.7	8.995	10.242	8.34	8.455	10.108	8.21	8.118	9.549	8.409	13.9	8.289	8.302	9.714
		descending colon		10.16	10.474	10.05	11.42	12.226	10.54	12.667	12.613	13.635	13.251	13.345	10.477	12.347	11.656	13.38	9.211	11.015	9.845	9.513	8.363	11.8	9.379	8.262	9.763	11.097	10.215	8.072	9.18	11.659	8.769	9.488	10.617	8.98	12.921	9.143	8.887	9.825
		descending colonic mucosa		9.923	10.504	9.775	11.433	11.904	10.199	12.301	11.494	13.03	12.341	12.224	10.509	11.573	11.061	12.598	8.534	9.879	9.675	9.167	8.473	11.691	8.813	8.547	9.317	10.511	9.9	8.534	8.912	11.656	8.711	9.024	9.839	8.776	12.611	8.95	8.664	10.283
		diaphragm muscle		11.002	9.619	9.289	8.511	10.78	10.406	11.225	9.582	11.269	10.589	10.291	8.365	10.089	9.299	10.951	7.898	10.562	8.832	9.649	8.14	11.265	8.173	7.997	8.225	9.267	9.049	8.133	8.341	11.586	8.504	8.883	9.185	8.652	12.754	8.082	8.649	9.67
		diencephalon		10	12.117	8.614	13.799	9.22	11.046	11.527	8.539	11.561	8.981	11.152	8.978	8.514	8.585	10.835	8.114	9.038	8.901	8.489	7.58	10.063	7.847	7.693	8.346	9.34	9.725	7.874	8.436	11.013	8.23	8.484	8.716	8.484	11.455	8.386	8.854	8.956
		duodenum		10.388	10.814	8.26	9.142	10.428	10.123	8.677	9.645	11.446	10.224	10.802	9.508	10.765	10.306	11.234	7.514	10.987	8.565	8.703	7.575	11.413	7.911	7.759	9.103	8.902	10.188	8.239	9.062	11.998	9.112	8.522	8.89	8.131	12.689	8.96	9.033	9.391
		entorhinal cortex		8.382	10.564	7.317	11.905	8.695	10.814	8.144	8.339	10.421	9.381	9.869	7.991	9.427	9.268	10.056	8.172	9.218	7.719	7.753	6.598	10.03	7.078	6.996	8.361	8.983	9.468	7.54	7.982	11.546	8.093	7.85	8.675	8.019	11.876	8.137	8.321	9.533
		epidermis		16.617	10.82	8.281	13.722	8.881	9.548	11.726	8.83	9.957	8.82	10.58	8.289	9.113	9.491	9.447	7.132	8.758	8.571	8.735	6.953	11.584	7.301	7.506	9.007	9.039	10.66	8.033	8.295	10.558	8.513	7.769	8.464	8.496	11.772	8.175	7.879	9.903
		epididymal caput		11.656	13.618	9.829	10.147	8.732	9.962	8.949	9.166	10.84	9.253	12.027	8.061	10.124	9.373	9.777	7.526	9.479	8.412	7.831	7.233	11.152	7.323	7.642	7.723	8.524	9.526	7.554	7.841	10.545	7.914	7.666	8.201	7.845	13.938	7.78	7.6	9.334
		epididymal cauda		14.175	11.354	10.346	9.502	9.194	9.886	9.521	8.867	10.952	9.398	11.885	8.436	10.53	9.456	9.773	7.459	9.666	8.297	7.995	7.228	11.752	7.339	8.267	7.845	8.686	9.858	7.5	7.99	10.618	7.91	7.903	8.648	7.789	13.618	7.984	7.745	9.425
		epididymal corpus		14.569	11.054	9.894	9.721	8.808	9.495	8.668	9.085	10.707	9.192	12.35	8.264	9.949	12.238	9.716	7.351	9.353	8.278	7.768	7.215	12.089	7.345	7.785	7.911	9.098	9.439	7.56	7.831	10.435	7.835	7.836	8.151	7.816	14.127	7.838	7.842	9.451
		esophagus (oesophagus)		10.131	11.079	9.517	12.379	10.523	9.664	9.736	10.463	11.561	10.304	10.518	8.953	11.38	10.589	11.342	7.948	10.015	9.021	9.38	7.421	11.073	7.701	7.992	9.001	9.932	11.143	8.533	8.995	11.796	9.142	8.538	9.085	8.89	11.925	8.558	8.472	9.811
		frontal lobe		9.237	10.948	7.707	11.152	8.876	11.959	8.435	8.932	10.705	9.337	10.02	8.466	9.751	9.679	10.12	9.143	9.864	8.459	8.303	7.329	10.197	7.722	7.72	8.868	8.881	9.652	8.081	8.368	11.572	8.633	8.365	9.004	8.274	12.006	8.32	8.636	9.269
		frontal pole		7.986	11.872	7.83	11.982	8.599	12.041	9.364	7.892	10.11	8.8	8.917	7.716	8.816	9.233	9.08	9.993	8.276	8.179	7.665	7.448	9.662	7.442	7.553	8.127	8.897	9.641	8.009	8.2	10.952	8.06	7.822	8.389	8.074	12.546	8.161	8.217	9.029
		gall bladder		11.905	11.86	12.995	12.829	12.792	10.72	11.786	12.643	14.491	12.826	14.137	10.951	13.187	12.803	13.112	9.718	12.573	11.19	10.317	9.854	12.633	9.167	9.023	9.352	11.97	10.681	8.123	10.139	12.138	9.024	10.166	9.365	9.292	12.598	9.512	8.895	10.243
		genu		8.804	13.182	10.032	12.231	8.819	9.487	11.862	9.024	8.81	8.941	9.145	9.106	8.583	8.003	9.199	11.5	8.601	7.804	8.403	7.679	9.231	7.695	7.753	8.539	9.339	10.97	8.425	9.234	9.359	9.037	8.417	8.508	8.504	11.354	8.683	8.629	10.119
		gingiva		11.079	11.454	8.697	14.107	10.903	9.449	10.125	11.432	12.59	10.456	12.692	9.486	11.758	11.079	12.272	8.306	11.407	9.62	8.716	7.929	11.073	8.187	8.004	8.459	9.841	10.279	7.977	8.961	11.984	8.539	8.58	9.978	9.024	11.986	8.756	8.432	9.48
		globus pallidus		9.855	11.265	7.988	10.219	9.133	10.697	9.43	9.453	11.395	9.635	10.384	8.433	9.861	10.049	10.954	7.785	10.491	8.772	8.41	7.525	10.608	7.708	8.028	8.834	8.781	9.989	8.616	8.524	11.84	9.035	8.593	9.632	8.539	12.292	8.5	8.92	9.336
		glomerulus		12.59	10.392	10.402	7.486	9.59	10.273	9.638	9.705	9.668	10.307	11.109	8.542	9.886	9.261	9.548	7.153	8.902	7.953	8.072	7.143	10.951	7.336	7.369	8.42	9.511	9.852	7.774	7.735	11.172	7.789	8.036	8.52	7.911	11.947	7.642	7.959	8.859
		gluteal subcutaneous adipose tissue (glutSAT)		12.802	10.217	8.292	10.002	11.085	10.887	12.477	10.345	11.781	10.627	11.658	9.383	10.041	10.49	11.068	7.417	10.347	10.381	9.547	8.43	11.117	8.202	9.332	8.084	10.627	10.596	8.066	9.531	11.513	8.915	8.969	9.466	8.743	12.75	8.911	7.781	10.213
		growth plate		10.798	12.594	8.498	9.158	10.879	10.341	8.283	9.41	10.639	9.928	10.488	9.809	11.339	10.779	10.576	8.285	10.527	9.318	8.86	8.002	12.198	8.433	8.348	9.207	9.309	12.505	8.611	9.042	11.912	8.835	9.003	9.278	9.089	13.097	9.437	8.963	10.617
		heart		10.564	9.396	8.268	8.598	9.291	10.48	9.024	9.196	11.479	9.742	11.212	9.171	10.015	9.581	11.084	7.775	10.415	9.031	8.666	7.928	10.99	7.851	8.056	8.744	9.266	10.127	8.119	8.405	11.947	8.617	8.757	9.217	8.509	11.631	8.864	9.067	9.744
		heart atrium		11.085	9.694	8.858	9.118	9.831	12.7	9.116	9.946	11.413	9.995	11.181	8.801	10.658	10.421	10.787	7.629	10.857	8.783	8.744	7.539	11.016	7.806	7.722	9.189	8.907	10.036	8.004	8.352	11.756	8.781	8.713	9.217	8.604	12.357	8.703	8.936	9.474
		heart left atrial appendage		11.262	9.572	10.347	8.736	10.766	14.457	11.12	11.001	12.537	10.786	11.579	9.513	11.444	10.576	11.706	8.352	11.312	9.317	9.629	8.215	11.168	8.249	9.359	9.223	9.831	9.791	8.041	9.136	11.482	8.543	8.642	9.169	8.628	11.39	9.324	8.483	10.866
		heart left ventricle		9.972	8.658	7.826	8.495	8.776	10.873	9.696	8.71	10.773	10.354	10.526	9.382	11.316	9.278	10.863	7.011	10.738	8.642	8.69	6.917	10.192	7.766	7.355	9.266	9.123	9.383	7.9	7.611	11.006	8.493	8.252	9.875	8.236	11.283	8.575	8.85	9.686
		heart right atrial appendage		11.513	9.819	11.411	8.876	11.16	13.648	10.793	11.269	12.79	10.744	11.67	9.94	11.483	10.851	11.837	8.204	12.301	9.725	10.468	7.892	10.919	8.706	9.52	9.268	9.712	10.119	8.159	9.431	11.533	8.544	8.84	9.086	8.452	11.794	9.612	8.464	10.714
		heart ventricle		11.123	9.636	8.385	8.503	9.647	10.546	9.217	9.712	11.23	10.043	10.726	8.769	10.606	10.196	10.844	7.585	10.796	8.579	8.654	7.548	11.181	8.222	7.753	9.078	8.772	10.208	8.24	8.448	12.045	8.838	8.703	9.297	8.579	12.4	9.136	8.879	9.644
		hippocampus		8.39	11.174	7.815	12.64	8.582	10.537	9.312	8.378	10.255	9.049	9.714	7.873	9.12	9.27	9.763	8.353	8.814	7.822	7.714	6.94	9.895	7.191	7.249	8.218	8.839	9.58	7.705	8.109	11.345	8.196	7.811	8.529	8.243	12.034	8.051	8.238	9.287
		hypothalamus		10.563	11.904	7.938	9.32	9.047	10.512	9.162	9.357	10.879	9.635	10.49	8.545	9.682	10.056	10.401	7.615	10.233	8.665	8.153	7.392	10.636	7.621	7.685	8.813	8.937	10.111	8.101	8.309	11.773	8.825	8.488	9.062	8.347	12.577	8.324	8.706	9.421
		ileum		10.641	10.672	10.794	12.751	11.677	10.538	12.916	13.305	13.484	12.881	12.879	10.865	11.986	12.156	13.029	9.278	11.462	9.894	9.812	8.808	12.306	8.603	8.465	9.675	11.835	10.525	8.099	9.116	11.951	9.071	10.029	10.39	9.258	12.526	9.17	9.295	10.409
		internal (medial) globus pallidus		8.36	12.788	8.461	9.089	8.919	8.103	8.676	8.316	8.653	8.43	9.326	8.447	8.422	8.662	9.399	7.756	8.075	7.774	9.661	7.339	8.401	7.542	7.701	9.023	8.768	11.6	7.858	9.458	9.252	8.661	7.57	8.168	9.021	12.005	8.141	8.304	9.412
		jejunum		10.447	10.104	9.283	11.212	11.259	10.697	11.722	12.027	12.681	11.614	11.833	8.722	11.476	11.229	12.221	8.473	10.564	9.569	9.91	8.184	11.517	8.312	8.133	8.826	10.467	10.255	8.037	8.879	11.846	8.733	9.18	9.662	8.555	12.677	8.934	8.717	10.103
		joint		10.623	10.044	8.435	8.71	9.791	9.955	9.972	9.524	10.868	9.802	10.699	8.619	10.05	10.277	10.666	7.658	10.214	8.694	8.26	7.711	10.739	7.574	8.386	9.004	8.897	9.958	8.182	9.187	11.605	9.071	8.735	8.997	8.437	12.061	8.449	8.743	9.48
		joint synovium		10.81	10.81	8.764	9.492	10.448	10.375	12.129	9.702	9.474	9.368	10.174	8.638	10.151	9.389	10.45	7.937	9.681	8.854	9.726	7.966	10.419	8.004	9.571	8.642	8.955	9.36	8.133	9.649	11.704	8.42	8.308	8.619	8.307	12.438	8.566	8.595	9.816
		kidney		13.676	10.838	9.32	9.133	10.548	10.354	9.211	9.929	12.119	10.639	11.342	9.47	10.952	10.262	11.495	7.746	10.854	9.201	9.269	7.902	11.13	7.974	8.044	9.085	9.962	10.301	8.165	8.657	11.3	8.436	8.304	9.292	8.609	12.716	8.577	8.822	10.123
		labial salivary gland		14.038	10.654	10.612	12.161	11.452	10.872	12.337	11.445	12.995	10.791	12.177	10.084	11.737	11.273	12.086	9.16	12.545	11.161	9.924	10.43	11.551	9.447	9.322	9.059	10.888	11.119	8.789	10.071	11.775	9.272	9.153	10.756	9.409	12.895	8.943	8.784	10.283
		large intestine		10.929	11.075	9.886	10.492	11.143	10.421	9.321	10.02	12.602	11.227	11.381	10.457	11.346	11.669	11.759	7.895	11.013	9.035	9.39	7.788	11.428	7.965	7.972	9.233	9.413	10.54	8.487	8.631	12.449	9.065	9.042	9.618	8.763	13.007	8.777	8.897	10.001
		lateral thalamic nucleus		10.835	13.264	7.894	8.536	8.975	10.712	8.445	9.84	11.78	9.53	10.115	8.421	9.744	10.138	10.947	7.793	10.603	8.919	8.451	7.583	10.753	7.782	8.113	8.863	8.825	9.749	8.32	8.201	11.613	8.943	8.507	9.945	8.474	12.022	8.989	8.875	9.542
		liver		10.697	9.472	10.612	9.551	11.781	11.203	12.63	11.165	12.406	11.864	11.054	9.182	10.825	10.887	11.717	8.184	11.574	9.813	10.214	8.596	11.815	8.24	8.427	8.872	10.6	10.684	8.766	9.547	11.534	9.034	8.621	9.657	9.073	12.404	8.72	9.03	10.384
		lung		12.272	11.386	13.218	10.932	14.936	11.334	11.865	12.374	13.451	12.169	12.583	10.41	12.515	11.814	12.728	9.479	11.873	11.727	11.358	9.765	12.233	9.139	9.153	9.303	11.798	11.049	9.091	10.101	12.169	10.102	9.763	10.251	9.399	12.335	9.138	9.304	10.806
		medial rectus muscle		11.288	10.305	8.616	7.73	9.515	10.133	11.378	8.754	11.512	10.144	9.946	8.076	9.345	9.517	10.053	6.871	9.732	8.153	8.191	6.965	10.901	7.273	7.491	8.009	9.048	9.542	8.033	9.43	11.446	8.813	7.942	9.03	8.099	11.168	8.408	8.578	10.169
		medulla oblongata		10.199	11.644	8.424	9.563	9.149	10.422	9.326	9.411	10.719	9.72	10.176	8.432	9.719	9.961	10.325	7.6	10.347	8.639	8.204	7.378	10.702	7.627	7.668	8.895	8.925	9.933	8.083	8.306	11.9	8.825	8.597	9.026	8.536	12.64	8.368	8.774	9.276
		midbrain (mesencephalon)		10.488	11.641	8.161	9.22	9.147	10.852	9.5	9.403	10.908	9.75	10.379	8.721	9.972	10.089	10.584	7.624	10.458	8.731	8.325	7.474	10.833	7.686	7.772	9.061	8.913	9.904	8.122	8.349	12.052	8.867	8.665	9.242	8.43	12.367	8.44	8.996	9.284
		middle temporal gyrus (Brodmann area 21)		8.181	10.918	8.083	10.769	8.642	11.531	9.435	8.297	10.456	8.907	9.569	8.057	8.938	8.869	10.848	9.481	8.576	8.148	8.072	7.581	9.15	7.597	7.908	8.111	8.731	9.535	8.07	8.318	11.757	8.496	8.098	8.799	8.521	12.058	8.405	8.494	9.768
		minor salivary gland		13.678	10.73	10.873	10.876	11.95	10.428	11.546	11.828	13.614	11.5	11.315	10.368	12.606	11.089	12.555	9.334	12.432	9.789	10.363	9.021	11.96	9.015	9.47	10.187	10.467	10.991	8.939	9.802	12.645	9.51	9.236	9.465	9.113	12.591	9.614	9.212	10.155
		nasal epithelium		11.341	10.94	9.947	11.512	10.405	10.276	9.341	10.738	12.209	11.826	11.685	9.114	11.518	10.569	11.98	8.221	9.022	9.33	10.354	7.338	11.269	7.275	7.483	9.496	9.364	10.419	8.327	8.373	11.341	9.104	9.34	10.488	8.404	12.18	8.8	8.962	9.709
		nasopharyngeal (epipharyngeal) epithelium		11.316	11.218	12.17	11.778	13.977	11.382	9.769	11.253	13.976	12.518	12.482	12.171	12.944	12.586	13.271	9.56	11.521	11.272	10.914	9.728	12.586	10.53	10.263	11.313	11.415	12.036	10.94	10.081	11.985	11.058	10.33	10.345	10.718	13.008	9.645	9.772	10.699
		nasopharynx (epipharynx)		11.312	11.291	12.109	11.766	13.883	11.561	9.808	11.785	14.103	12.199	12.758	12.49	13.282	12.742	13.43	9.304	12.005	11.252	11.303	10.053	12.651	10.323	10.032	11.38	11.518	11.975	10.682	9.779	11.898	10.836	10.733	10.415	10.804	12.966	9.848	9.643	10.692
		nipple		15.58	10.907	9.414	13.808	10.323	9.745	9.148	9.558	11.574	9.904	10.887	9.612	10.46	10.969	11.439	7.714	10.254	8.79	8.532	7.528	10.952	7.734	7.937	9.21	8.982	10.368	8.184	8.76	12.073	9.041	8.649	9.178	8.562	12.727	8.441	8.714	9.927
		occipital lobe		9.805	11.134	7.866	10.758	8.94	11.509	9.039	9.236	10.96	9.528	10.197	8.322	9.593	9.951	10.187	8.756	9.946	8.561	8.022	7.287	10.497	7.544	7.664	8.737	8.982	9.861	8.05	8.283	11.571	8.72	8.348	8.811	8.276	12.33	8.283	8.688	9.139
		oral mucosa (unspecified)		10.935	11.095	8.213	12.658	9.575	9.619	10.118	9.682	11.643	9.536	11.187	9.252	10.533	9.664	11.327	7.888	10.031	8.863	8.371	7.555	10.653	7.907	7.721	8.451	9.409	9.776	7.894	8.676	11.51	8.201	8.325	9.276	8.646	11.746	8.187	8.231	9.478
		ovary (female gonad)		9.932	10.541	8.726	9.247	10.243	9.726	8.396	9.758	11.007	9.688	10.413	8.743	9.859	9.896	10.514	7.604	10.321	8.642	8.385	7.472	10.642	7.66	7.869	8.603	8.629	9.927	8.119	8.382	11.825	8.825	8.535	8.892	8.36	12.281	8.383	8.896	9.413
		oviduct (fallopian tube)		10.25	12.022	9.278	9.407	10.192	9.85	9.188	10.118	11.462	10.345	11.043	8.565	10.627	10.532	11.36	7.744	10.593	8.674	8.593	7.536	11.077	7.55	8.099	8.856	9.067	10.368	8.3	8.605	12.243	8.869	8.712	9.223	8.51	13.129	8.752	8.764	9.422
		pancreas		10.757	10.044	10.608	10.359	11.883	10.989	10.911	10.513	12.384	11.514	12.327	10.654	11.43	10.586	12.092	8.518	11.269	10.486	10.513	8.832	11.545	8.771	8.869	9.566	10.485	10.058	8.497	9.261	11.755	9.418	9.175	9.277	9.328	12.635	8.949	8.582	10.549
		pancreatic duct (duct of Wirsung)		10.12	10.469	11.607	10.381	12.582	10.996	11.307	11.124	11.446	11.081	10.41	8.201	11.308	10.462	11.364	8.46	10.81	8.677	10.16	7.756	10.535	7.93	8.347	8.838	9.602	10.054	8.283	8.647	11.816	8.408	8.662	9.034	8.259	12.372	8.328	8.145	9.688
		pancreatic islet (islet of Langerhans)		8.598	9.818	7.556	7.766	9.096	11.585	8.244	9.031	9.9	8.425	9.55	8.987	9.153	8.84	9.947	7.349	8.461	7.92	7.802	7.243	9.848	7.357	7.553	8.261	8.503	8.857	7.782	7.924	10.693	8.112	7.777	8.891	8.272	12.019	8.212	8.393	9.591
		parietal lobe		9.442	11.224	7.813	11.179	8.884	11.473	8.899	9.034	10.691	9.463	9.989	8.306	9.344	9.696	10.076	9.196	9.722	8.434	8.066	7.331	10.315	7.62	7.648	8.595	8.932	9.696	8.141	8.43	11.769	8.669	8.309	8.792	8.396	12.415	8.369	8.595	9.384
		pars compacta		10.5	11.258	7.944	9.207	8.992	11.119	9.07	9.466	11.048	9.515	10.143	8.333	9.615	9.96	10.944	7.731	10.463	8.567	7.992	7.588	10.629	7.801	7.927	8.502	8.765	9.606	8.413	8.323	11.829	8.979	8.524	9.583	8.425	12.203	8.795	9.002	9.405
		pars reticulata		10.585	11.347	8.012	9.267	9.038	10.546	9.589	9.439	11.07	9.497	10.122	8.454	9.483	10.178	11.085	7.709	10.733	8.646	8.128	7.57	10.323	7.772	7.992	8.805	8.697	9.764	8.375	8.607	12.063	8.868	8.769	9.49	8.538	12.145	8.682	8.931	9.332
		penis		13.258	11.308	10.531	13.012	10.648	9.68	10.076	10.513	12.213	10.48	11.807	8.798	11.113	11.294	11.69	7.95	10.305	9.063	8.859	7.605	11.241	7.915	8.214	9.011	9.441	10.343	8.233	8.692	11.97	9.276	8.849	9.273	8.56	12.146	8.314	9.046	9.703
		pharyngeal mucosa		10.749	10.92	8.683	11.096	10.493	9.724	8.743	9.865	11.842	10.428	10.889	9.163	10.923	10.858	11.466	7.747	10.772	8.894	8.979	7.581	10.994	7.845	7.768	9.248	9.208	10.365	8.427	8.807	12.229	9.094	8.815	9.381	8.546	12.442	8.58	8.892	9.741
		pituitary gland (hypophysis)		11.887	9.757	8.195	8.625	9.451	12.401	7.816	9.138	10.498	9.551	10.526	8.345	9.549	9.727	10.253	7.474	9.771	8.265	8.132	7.267	10.557	7.581	7.575	8.659	8.702	10.431	7.833	8.184	11.388	8.498	8.382	8.706	8.16	12.697	8.055	8.567	9.323
		pons		13.257	11.811	8.77	9.736	10.073	10.788	9.614	10.099	11.659	9.364	11.214	9.402	10.418	10.221	11.294	7.937	10.64	9.363	8.431	7.769	11.152	7.909	7.856	8.761	9.475	10.019	8.073	8.678	11.836	8.743	8.742	9.252	8.461	12.448	8.555	8.659	9.47
		postcentral gyrus		7.966	10.77	7.066	11.823	8.624	11.838	8.379	8.113	10.36	9.109	9.603	7.781	8.955	9.119	9.779	9.863	8.915	7.323	7.503	6.458	9.828	6.942	6.886	7.999	8.806	9.374	7.426	7.927	11.435	7.998	7.592	8.449	7.97	11.484	7.935	8.026	9.368
		posterior superior temporal gyrus (Brodmann area 22)		9.685	10.524	7.517	10.743	9.275	11.424	7.675	8.527	9.939	9.925	10.062	8.873	10.775	9.493	10.878	8.73	9.869	8.344	8.332	7.028	11.145	7.605	7.356	9.333	9.16	10.253	7.948	8.368	11.476	9.569	8.581	8.829	8.269	12.612	8.706	8.62	9.63
		prefrontal cortex		8.63	10.634	7.831	10.663	8.722	12.691	8.298	8.626	11.172	9.302	9.687	8.396	9.976	9.211	10.783	9.883	9.804	8.307	8.303	7.569	10.059	7.793	7.936	8.615	8.893	9.138	8.223	8.339	11.81	8.762	8.303	9.381	8.342	12.088	8.621	8.659	9.356
		prostate (prostate gland)		12.942	11.292	10.242	9.255	10.482	9.656	9.284	9.771	11.395	10.019	10.936	8.893	10.41	10.564	10.998	7.82	10.37	8.852	8.562	7.536	10.972	7.752	8.008	8.66	9.088	10.061	8.105	8.432	11.4	8.816	8.604	8.993	8.389	12.31	8.268	8.815	9.371
		putamen		10.048	11.123	7.88	13.766	9.169	10.143	8.49	9.469	10.79	9.657	10.9	8.593	9.85	10.066	10.602	7.626	10.324	8.683	8.265	7.422	10.823	7.693	7.772	9.009	8.757	10.122	8.284	8.44	11.912	8.891	8.573	9.091	8.348	12.389	8.74	8.874	9.528
		pyloric antrum		10.921	10.799	10.714	11.388	11.48	10.552	9.279	11.103	12.612	11.491	11.415	9.717	11.611	11.96	12.14	8.028	11.141	9.289	10.121	7.766	11.425	7.855	7.961	9.397	9.365	10.795	8.715	8.794	12.366	9.34	8.733	10.039	8.665	12.903	9.037	8.907	10.177
		quadriceps femoris muscle		9.119	9.078	8.342	8.109	9.223	9.196	10.729	9.815	9.816	8.769	9.596	7.924	8.525	8.468	10.319	7.259	8.636	7.624	8.099	7.256	9.231	7.279	7.841	8.117	8.729	10.651	8.022	8.753	9.258	8.167	7.749	8.006	8.251	11.719	7.881	7.847	9.76
		rectosigmoid colonic mucosa		10.517	10.502	9.533	10.707	11.79	10.039	12.218	11.495	12.987	12.365	12.657	10.497	11.515	11.52	12.348	8.218	10.569	10.124	9.979	8.006	11.618	8.401	8.156	9.914	10.628	10.563	8.604	9.779	11.669	9.676	10.33	9.763	9.984	12.143	10.007	8.332	10.575
		rectum		9.429	12.367	11.905	13.279	13.675	10.226	12.963	12.345	12.582	13.525	12.911	9.438	11.115	10.121	12.505	10.474	11.355	10.144	11.721	7.354	10.624	10.839	10.619	9.972	9.722	9.939	9.913	9.786	10	9.284	9.819	10.538	9.055	12.218	8.887	8.155	10.302
		rectus abdominus muscle		9.543	8.359	7.549	7.91	8.879	9.805	8.772	9.025	10.542	9.322	9.691	8.581	9.474	9.426	10.55	7.407	9.028	8.2	8.493	7.445	10.837	7.642	7.443	8.912	8.735	9.73	8.138	8.992	10.661	8.736	8.504	9.08	8.921	12.385	8.643	8.605	9.787
		renal (kidney) cortex		13.811	10.752	8.439	8.72	9.373	9.778	8.476	9.631	11.07	9.781	10.381	8.586	10.054	9.96	10.584	7.578	10.267	8.538	8.376	7.442	10.776	7.63	7.886	8.776	8.872	9.79	8.017	8.403	11.603	8.716	8.312	9.024	8.231	12.084	8.54	8.504	9.39
		renal (kidney) medulla		14.656	10.632	8.283	9.532	9.444	10.053	8.406	9.694	11.073	10.026	10.551	8.484	9.827	10.701	10.586	7.566	10.298	8.523	8.449	7.423	10.666	7.621	7.734	8.748	8.809	10.37	8.135	8.369	11.691	8.836	8.522	8.906	8.292	12.613	8.303	8.73	9.533
		renal tubulointerstitium		14.465	11.162	8.008	7.744	8.938	9.426	9.263	9.324	10.076	9.784	10.378	8.409	9.604	9.428	9.867	7.183	9.397	8.049	8.292	7.035	10.531	7.516	7.49	8.14	8.83	9.361	7.878	7.741	11.314	7.804	7.824	8.614	7.873	12.971	7.811	7.982	8.875
		retina		8.358	9.591	8.068	8.29	8.479	8.996	8.272	8.37	9.945	8.464	13.961	8.271	8.576	8.678	9.156	8.138	8.431	8.654	8.182	7.95	8.994	7.975	8.198	8.349	8.755	9.986	8.301	8.47	11.451	8.437	8.229	8.504	8.435	12.685	8.486	8.338	9.058
		retinal pigment epithelium		10.828	10.506	12.09	9.07	9.824	10.044	8.05	9.302	10.442	9.929	10.51	8.005	9.916	10.018	10.194	7.589	9.904	8.243	8.965	7.29	10.43	7.448	7.57	8.417	8.681	9.521	7.706	8.08	10.788	8.222	8.327	8.817	7.961	14.015	7.935	9.352	9.107
		right ventricle interventricular septum		10.506	8.946	8.021	7.855	9.293	10.378	10.41	10.847	10.241	9.735	9.924	7.934	10.283	9.147	10.495	7.492	10.461	7.687	8.264	7.376	11.008	7.386	8.079	8.555	9.607	9.93	7.704	8.389	11.762	8.339	7.78	8.99	8.168	11.861	8.755	8.145	10.676
		salivary gland		13.569	9.804	8.465	9.714	9.671	9.665	8.503	9.691	11.834	9.987	10.76	9.064	10.532	10.687	11.032	7.667	10.771	8.712	8.486	7.6	10.874	7.786	7.995	9.083	9.152	10.196	8.065	8.425	12.103	8.876	8.596	9.115	8.445	12.432	8.732	8.916	9.628
		seminal vesicle		16.334	10.486	9.326	9.996	10.557	9.401	10.389	9.233	10.979	9.899	10.587	8.763	9.427	9.606	10.58	7.993	9.118	8.961	8.654	8.046	10.83	7.867	7.766	8.686	9.659	10.393	7.709	8.486	10.619	8.393	8.811	8.511	8.448	12.031	8.084	8.531	9.381
		sigmoid colon		10.189	10.479	10.06	11.658	12.116	10.41	12.486	11.957	13.423	12.732	12.964	10.453	12.084	11.415	12.895	8.62	10.751	9.653	9.106	8.111	11.826	8.882	8.394	9.488	10.84	10.078	8.044	8.901	11.709	8.747	9.317	10.267	8.77	12.871	8.947	8.706	9.847
		sigmoid colonic mucosa		9.998	10.555	9.592	10.726	12.16	10.583	12.369	10.942	13.088	12.365	12.791	10.122	11.519	11.06	12.319	8.066	10.473	10.116	10.513	8.043	11.789	8.687	8.091	9.35	10.808	10.707	8.077	8.615	11.893	8.796	9.817	9.609	9.126	12.489	8.695	8.282	10.044
		skeletal muscle		10.567	9.435	7.946	8.709	9.211	9.7	8.903	9.246	11.349	9.748	10.23	8.716	9.855	9.762	11.003	7.617	10.233	8.487	8.5	7.585	10.818	7.788	7.932	8.987	9.049	9.881	8.227	8.507	11.726	8.876	8.518	9.306	8.545	11.794	8.681	8.95	9.855
		skin		15.821	12.002	9.402	14.543	11.002	10.096	12.298	9.889	11.836	9.905	12.015	9.113	10.497	9.997	11.367	7.994	9.925	9.557	9.536	7.313	11.292	8.81	8.607	8.843	9.415	10.8	8.718	8.53	10.792	8.618	9.02	9.297	8.413	12.369	8.585	8.026	9.964
		small intestine		10.885	10.533	9.403	11.148	12.095	10.686	10.953	11.381	13.22	12.214	12.178	9.459	11.953	11.688	12.651	8.353	10.736	10.02	9.781	8.041	11.8	8.105	7.817	9.299	9.973	10.863	8.101	8.598	12.204	8.765	9.479	9.527	8.479	12.915	8.922	8.856	10.217
		spinal cord		10.359	11.352	9.701	9.497	9.157	10.135	9.452	9.462	10.815	9.848	10.541	8.643	9.984	10.05	10.361	7.618	10.337	8.772	8.38	7.432	10.817	7.617	7.742	9.001	8.957	9.921	8.144	8.47	11.915	8.884	8.613	9.037	8.271	12.667	8.299	8.895	9.227
		spinal ganglion (dorsal root ganglion)		10.3	12.273	9.072	9.567	9.17	9.888	9.719	9.61	11.236	9.701	10.792	8.73	10.069	10.156	10.324	7.638	10.537	8.717	8.351	7.48	10.799	7.641	7.738	9.039	8.994	9.953	8.145	8.459	11.681	8.79	8.738	9.065	8.355	12.505	8.227	8.817	9.245
		stomach		10.815	11.029	10.63	10.937	12.237	10.791	10.41	11.48	13.2	12.257	12.319	10.685	12.442	11.413	12.811	8.731	11.433	10.261	10.108	8.845	11.917	8.939	8.37	10.191	10.454	10.215	8.601	8.975	11.934	9.503	9.557	10.465	9.097	12.749	9.311	9.216	10.094
		stomach cardia		10.876	10.354	10.494	10.398	11.106	10.903	9.086	10.667	12.32	11.47	11.192	9.593	11.486	11.618	11.43	7.965	11.196	9.293	9.609	7.683	11.411	7.984	7.767	9.735	8.927	11.074	8.845	8.838	12.237	9.259	9.099	9.848	8.754	12.838	8.909	9.003	10.143
		stomach fundus		10.781	10.45	10.79	10.745	11.467	10.56	9.255	11.044	12.468	11.26	11.173	9.432	11.429	11.809	11.862	7.979	11.208	9.442	10.271	7.693	11.332	7.861	7.985	9.101	9.306	11.109	8.594	8.807	12.382	9.068	8.785	9.94	8.589	12.709	8.834	8.978	10.141
		subcutaneous abdominal adipose tissue (SAAT)		12.856	9.619	8.135	8.728	10.401	10.629	12.962	9.87	11.689	10.61	11.065	9.194	9.809	10.181	10.985	7.451	10.059	9.256	9.021	8.302	10.896	7.75	9.751	7.939	9.916	10.23	7.755	8.957	11.27	8.272	8.888	8.935	8.346	12.418	8.256	8.046	9.607
		subcutaneous adipose tissue (SAT)		12.644	9.996	8.707	9.145	10.291	10.652	12.682	9.41	11.416	9.678	9.896	9.322	9.766	10.145	10.436	8.477	9.351	8.899	8.879	8.687	10.669	8.466	9.081	8.719	9.669	9.98	8.56	8.922	11.443	8.65	8.707	9.146	8.59	12.113	8.678	8.899	9.795
		substantia nigra		10.425	11.669	8.279	9.557	8.769	10.623	10.219	8.711	10.326	9.499	9.912	8.087	9.413	9.36	10.211	7.556	9.58	8.108	8.044	7.258	10.185	7.443	7.523	8.552	8.896	9.611	7.887	8.263	11.616	8.387	7.978	8.943	8.176	12.419	8.508	8.608	9.791
		subthalamic nucleus		10.838	11.766	8.731	9.192	9.071	10.494	9.838	9.45	11	9.905	10.513	8.587	10.037	10.077	10.653	7.703	10.547	8.739	8.397	7.453	10.808	7.704	7.851	9.059	8.811	9.989	8.22	8.415	11.894	8.961	8.73	9.329	8.361	12.503	8.514	8.915	9.3
		superior frontal gyrus		7.994	10.569	7.113	11.763	8.614	11.877	8.068	8.191	10.294	9.145	9.63	7.823	9.037	9.145	9.858	9.369	8.924	7.338	7.577	6.522	9.971	6.874	6.917	8.085	8.927	9.343	7.498	7.929	11.666	7.996	7.595	8.507	7.996	11.497	8.035	8.104	9.489
		superior vestibular nucleus		11.713	11.656	8.272	9.448	8.995	10.705	9.049	9.44	10.813	9.687	10.399	8.512	9.904	10.005	10.366	7.597	10.25	8.702	8.193	7.389	10.72	7.717	7.611	9.02	8.867	9.883	8.141	8.398	11.953	8.833	8.549	9.063	8.176	12.573	8.396	8.852	9.104
		synovium (synovial membrane)		10.211	9.856	8.251	8.784	9.49	10.096	10.665	9.437	10.762	9.657	10.586	8.252	10.117	10.019	10.508	7.675	9.976	8.434	8.195	7.485	10.688	7.6	8.454	8.668	8.79	10.031	8.018	9.554	11.232	8.971	8.525	8.886	8.377	12.101	8.06	8.748	9.315
		tarsal conjunctiva		13.779	10.412	12.168	11.575	11.999	11.324	11.208	13.757	13.572	12.71	11.59	9.723	13.014	12.854	13.562	10.472	11.561	10.895	11.633	10.789	12.222	8.707	9.688	9.613	11.52	11.439	9.803	11.08	12.464	10.481	9.756	11.181	10.24	11.231	10.41	10.111	10.605
		temporal lobe		10.076	10.979	7.872	10.524	9.022	11.042	8.716	9.289	10.742	9.685	10.399	8.471	9.874	10.073	10.162	8.111	10.318	8.721	8.228	7.374	10.75	7.65	7.683	9.013	8.861	9.909	8.116	8.348	11.729	8.87	8.501	9.053	8.379	12.384	8.383	8.723	9.296
		testicular lobules		8.72	13.204	7.731	8.73	10.848	13.973	7.913	8.21	10.489	7.997	10.816	8.443	9.605	8.91	9.648	7.538	8.48	8.054	7.954	7.345	9.882	7.503	7.631	9.923	8.275	9.234	8.133	7.895	11.412	8.122	7.775	8.377	7.826	12.083	8.038	7.97	9.624
		testis (male gonad)		9.85	13.087	8.119	9.323	9.993	12.609	8.087	9.211	10.828	9.395	10.653	8.697	9.757	9.959	10.39	7.602	9.985	8.558	8.144	7.438	10.57	7.556	7.809	9.466	8.729	9.612	8.253	8.236	11.493	8.72	8.591	9.073	8.314	12.781	8.139	8.731	9.496
		thalamus (dorsal thalamus)		10.92	12.4	7.941	9.43	8.962	10.477	9.338	9.398	11.113	9.644	10.512	8.663	9.942	10.024	10.375	7.586	10.334	8.714	8.294	7.452	10.707	7.817	7.735	8.99	8.988	9.964	8.182	8.289	11.72	8.8	8.55	9.091	8.358	12.428	8.568	8.81	9.379
		thyroid gland		11.369	12.017	10.634	10.65	11.278	10.489	8.879	10.362	11.72	10.58	10.827	9.557	10.791	10.572	11.586	8.434	10.656	9.274	9.142	7.745	11.071	8.433	8.49	9.46	9.87	11.061	8.9	9.211	11.283	9.28	9.696	9.336	9.055	13.268	8.625	9.103	10.052
		tongue		10.714	10.851	8.767	10.946	10.349	9.854	8.902	9.78	11.743	10.474	10.982	9.325	10.692	10.868	11.531	7.756	10.717	9.221	8.7	7.793	11.092	8.064	7.975	9.31	9.228	10.425	8.396	9.054	12.063	9.176	8.9	9.351	8.572	12.43	8.689	8.863	10.051
		trachea		11.279	11.238	9.458	10.379	10.739	9.933	9.036	10.163	12.236	10.657	11.361	9.338	11.136	11.218	11.824	8.099	10.438	9.21	8.888	7.576	11.307	7.801	7.725	9.132	9.373	10.526	8.517	8.786	12.148	8.926	8.793	9.244	8.578	12.727	8.471	9.251	10.197
		transverse colon		10.626	10.705	11.107	12.28	12.687	10.876	13.305	14.074	14.125	13.297	13.299	10.567	12.876	12.448	13.803	9.719	11.748	9.996	9.66	8.627	12.349	9.398	8.705	9.765	11.508	10.236	8.281	9.315	11.83	8.964	9.627	10.902	9.05	13.391	9.068	8.708	10.145
		trigeminal ganglion		10.681	12.086	10.237	9.628	9.57	10.115	9.8	10.404	11.599	9.937	10.975	8.68	10.621	10.645	10.749	7.767	10.671	8.906	8.726	7.522	10.954	7.612	7.697	8.927	9.229	10.181	8.213	8.527	11.92	8.872	8.792	9.196	8.323	12.696	8.356	9.337	9.501
		urethra		13.432	10.502	10.618	10.324	11.3	9.909	9.841	9.889	11.843	10.576	11.055	8.579	10.994	10.865	11.087	7.986	10.27	9.078	8.783	7.512	10.632	7.7	7.852	8.829	9.139	10.897	8.021	8.616	11.76	8.901	8.597	9.169	8.254	12.256	8.397	8.604	9.852
		urinary bladder		15.565	11.057	11.705	10.944	12.676	10.205	10.102	10.142	12.789	11.259	12.471	9.578	11.836	10.422	12.261	8.598	10.589	10.165	9.777	8.194	11.181	8.23	8.532	8.785	9.846	10.142	8.635	9.624	12.107	8.789	9.33	9.077	8.71	12.158	8.7	8.83	10.006
		uterine cervix		11.177	11.591	10.658	9.957	9.922	9.831	8.835	10.577	11.507	10.187	10.828	8.865	10.56	10.515	11.028	7.796	11.125	8.836	8.778	7.536	11.034	7.754	7.879	9.11	8.916	10.673	8.222	8.762	11.99	8.985	8.698	9.062	8.418	12.433	8.49	8.952	9.67
		uterine endometrium		10.26	13.583	9.378	8.807	9.594	10.036	9.574	11.693	11.706	10.594	10.938	8.658	10.53	10.167	10.803	7.775	10.768	9.021	8.898	7.719	12.165	7.689	7.807	8.714	9.837	10.157	8.006	8.686	11.376	8.696	8.832	9.005	8.4	12.767	8.424	8.803	9.723
		uterine myometrium		10.232	11.678	8.675	8.936	9.47	9.746	8.837	10.227	11.033	9.746	10.653	8.79	10.062	10.141	10.775	7.666	10.646	8.742	8.399	7.5	11.159	7.647	7.834	8.941	8.914	10.659	8.142	8.526	11.861	8.984	8.65	8.92	8.466	12.407	8.505	8.929	9.564
		uterus		11.036	12.759	9.477	9.484	10.7	9.744	9.688	11.197	12.488	10.163	11.69	9.255	11.322	10.744	11.728	8.126	11.216	9.694	8.73	7.87	12.067	7.822	7.949	8.91	9.986	10.34	8.35	8.947	11.707	8.787	8.975	8.973	8.605	12.276	8.51	9.309	9.512
		vagina		13.118	11.561	9.604	11.248	10.207	9.792	8.794	10.52	11.749	10.225	11.06	9.121	10.669	10.88	11.094	7.836	10.92	8.888	8.481	7.554	11.104	7.752	7.845	8.965	9.106	10.515	8.253	8.934	12.104	9.106	8.906	9.092	8.582	12.378	8.589	8.847	9.703
		vastus lateralis muscle		10.393	8.562	7.792	8.069	9.076	9.659	10.099	8.84	10.76	9.528	9.72	8.29	9.135	9.219	10.526	7.559	9.338	8.192	8.433	7.546	10.42	7.688	7.776	8.595	8.969	9.816	8.128	8.476	11.003	8.501	8.05	8.914	8.661	12.387	8.543	8.517	9.832
		ventral tegmental area		11.528	12.01	8.174	9.789	9.207	10.776	8.955	9.495	10.932	10.021	10.677	8.758	10.129	10.15	10.507	7.661	10.464	8.767	8.269	7.47	10.858	7.782	7.787	9.071	8.958	10.089	8.048	8.414	11.983	8.967	8.714	9.147	8.351	12.638	8.347	8.901	9.415
		vermis		9.933	10.706	7.934	9.18	9.346	9.586	8.045	9.193	10.675	9.648	10.762	8.987	9.467	9.702	10.673	7.852	10.081	8.703	9.303	7.435	10.837	7.624	8.096	9.196	9.027	10.523	8.323	8.854	11.85	9.093	8.687	8.914	8.649	12.621	8.592	8.733	9.851
		vulva		14.607	10.905	9.169	13.559	11.094	9.922	9.997	9.813	12.433	10.638	11.924	9.293	11.292	10.754	11.82	8.176	10.571	9.424	9.123	7.842	11.394	8.238	8.316	9.154	9.52	10.021	8.381	8.618	12.154	8.978	8.956	9.311	8.706	12.803	8.66	9.051	9.598
		minimum expression level (min_nl)		16.617	15.965	14.189	14.543	14.936	14.457	13.976	14.074	14.491	13.525	14.137	12.49	13.282	12.854	13.803	11.5	12.573	11.727	11.721	10.789	12.651	10.839	10.789	11.38	11.97	12.505	10.94	11.08	12.645	11.058	10.733	11.181	10.804	14.127	10.41	10.127	10.866
		maximum expression level (max_nl)		7.755	8.359	7.066	7.486	8.142	8.103	7.675	7.892	8.653	7.997	8.917	7.529	8.422	8.003	9.08	6.871	8.075	7.323	7.351	6.458	8.401	6.874	6.885	7.586	8.275	8.857	7.342	7.611	9.252	7.789	7.487	8.006	7.789	11.168	7.642	7.6	8.859
		difference between max_nl and min_nl expression level		8.862	7.606	7.123	7.057	6.794	6.354	6.301	6.182	5.838	5.528	5.22	4.961	4.86	4.851	4.723	4.629	4.498	4.404	4.37	4.331	4.25	3.965	3.904	3.794	3.695	3.648	3.598	3.469	3.393	3.269	3.246	3.175	3.015	2.959	2.768	2.527	2.007
		Included (2.5<max_nl/min_nl<8.5, green) and excluded (max_nl/min_nl<2.5 or > 8.5, red) genes		GATA3	LEF1	CD69	BCL11B	IL7R	STAT4	RNF125	GZMA	TRBC1,TRBV25-1	KLRB1	TRAC	CCR7	CD2	LCK	CD3D	THEMIS	GZMK	ITK	GPR171	PYHIN1	IL2RB	TRAT1	CD28	SIRPG	CD247	LAT	CTLA4	SH2D1A	CD6	ICOS	CD96	CD3G	TIGIT	TCF7	UBASH3A	IFNG	ZAP70
		Selected at the end of the six-step procedure

## Sheet: Table S4A
		Supplemental Table 4A. Exclusion of genes showing inconsistently lower expression in non-lymphoid tissues than in T cells (some tissues express high levels of the gene)(round 4)
				(nl/Tc)/(M_nl/Tc)*$
		Non-lymphoid Tissues		BCL11B	CCR7	CD2	CD247	CD28	CD3D	CD3G	CD6	CD69	CD96	CTLA4	GPR171	GZMA	GZMK	ICOS	IFNG	IL2RB	IL7R	ITK	KLRB1	LAT	LCK	LEF1	PYHIN1	RNF125	SH2D1A	SIRPG	STAT4	TCF7	THEMIS	TIGIT	TRAC	TRAT1	TRBC1,TRBV25-1	UBASH3A		M_nl/Tc
	TEST AND CONTROL GROUP	accumbens nucleus	Non-lymphoid tissues	2.88029	-0.882495	-1.19179	-0.398812	-0.736544	-1.55188	-0.529788	1.39116	-2.50364	0.1707	0.354627	-0.674349	0.431823	1.06265	-0.165007	1.78802	0.403334	-1.90554	-1.97325	0.0849684	-0.398446	-1.08864	1.08692	-0.199568	0.244652	-0.364568	1.34594	2.0227	1.61387	0.683749	0.606676	0.12353	-0.989251	-1.41293	0.670895		5.0908
		adipose tissue (fat)		-0.122771	-0.0645518	-0.321845	-0.361869	-0.9786	-1.05494	-0.735845	1.03611	-0.542698	0.188643	-0.29943	-0.302406	1.09777	1.51459	-0.514064	1.44896	0.391278	-0.736601	-1.62331	0.860912	-0.226503	-0.328699	0.177862	-0.635625	0.990595	-0.670625	1.14489	1.09064	0.809814	-0.354308	0.426619	0.226473	-1.14531	-0.617991	0.232838		4.37474
		adrenal gland		-0.872886	-0.680667	-0.314959	-0.268983	-0.993715	-1.81206	-0.817959	0.764992	-1.66481	0.282528	0.191456	-0.44952	1.09165	1.20448	-0.235178	1.41785	0.215163	-0.437715	-1.41542	0.0977975	-0.623617	-1.19081	2.87675	-0.353739	-0.40952	-0.145739	2.27977	1.27753	1.5217	-0.125422	1.1715	0.0373578	-1.10342	-1.21611	0.701724		4.99363
		adrenal gland cortex (adrenal cortex)		-1.1696	-0.778381	-0.551674	-0.401697	-0.530429	-1.00677	-0.409673	1.93428	-1.66453	-0.0661854	0.174742	-0.183235	1.04794	1.23177	-0.545893	1.53113	0.327449	-0.42143	-1.82214	0.0970832	-0.765332	-1.19653	2.82803	-0.105454	-0.234234	-0.141454	1.10306	0.767815	1.58899	0.229863	0.64079	-0.221356	-0.885136	-1.17582	0.77401		5.06591
		amygdala		2.04911	-0.762667	-1.08296	-0.411983	-0.661715	-1.46906	-0.530959	1.59299	-2.13281	0.184529	0.350456	-0.60452	0.379651	1.02748	-0.206178	1.89185	0.504163	-1.92672	-1.91142	0.0777978	-0.529618	-1.27181	1.18575	-0.112739	0.42548	-0.305739	1.31077	1.61753	1.6977	0.936578	0.654504	-0.253642	-0.911422	-1.36711	0.566724		5.18063
		aortic valve		-1.63471	-1.4755	-0.0747879	0.0771885	1.75846	-1.64289	-1.31279	0.546163	-0.917641	-0.5383	0.0756274	0.244651	2.39182	0.660652	-0.564007	0.508018	1.15233	-0.139544	-1.94725	0.961969	0.0815544	-1.13564	0.39892	-0.0145675	0.433651	-0.150568	1.12194	1.0287	0.292872	0.341749	0.315676	-0.238471	-1.10425	-0.522934	1.0219		4.5028
		ascending colon		0.442143	0.889362	0.337069	0.722046	-1.06769	-0.0640281	-0.51393	-0.087979	-1.23278	-0.247442	-1.41552	-0.977491	2.45868	1.13751	-1.43115	0.0128744	0.402192	-0.0436863	-1.61039	2.27283	-1.50059	-0.355783	-0.253223	-0.778711	1.50751	-0.835711	0.858801	0.124558	0.511728	0.199607	-0.0804668	1.49439	-0.712394	0.307923	-0.470248		3.29166
		ascending colonic mucosa		0.254486	-0.0712947	0.163412	0.470388	-1.27034	-0.397685	-1.36459	0.307364	-1.81244	-0.1631	-1.00617	0.120852	2.33302	1.09485	-1.17581	0.175218	0.420534	0.320657	-1.03805	2.17217	-0.844246	-0.532441	-0.49088	-0.696368	2.58285	-1.08437	0.109144	0.4189	0.351071	-0.0680505	0.0708757	1.27673	-0.42505	-0.142734	-0.0589048		3.576
		associative striatum		4.36777	-1.20301	-1.0083	0.657674	-1.05706	-2.0554	-1.1433	0.74665	-2.45716	-0.372814	-0.178887	-1.23786	0.0313076	-0.311862	-0.501521	1.2845	0.27582	-2.38106	-2.25477	0.331454	0.71904	-1.87116	1.94241	-0.426082	1.69914	-0.613082	1.49243	2.72619	1.36136	0.415235	1.46216	1.54702	-1.06177	-1.58745	0.662381		5.39028
		basal ganglia		3.13994	-0.562838	0.488869	-0.252155	-0.893886	-1.34923	-0.0421305	0.994821	-2.66698	0.246358	-0.213716	0.115309	0.0804794	1.78731	-0.39835	1.73867	-0.0580086	-2.39889	-2.61159	0.391626	-0.413789	-1.00198	0.705577	-0.641911	-0.478691	-0.925911	2.2696	2.71836	1.04353	0.136406	0.502333	-0.261813	-0.206593	-1.33028	0.349553		4.97646
		biceps brachii		-1.33017	-0.230952	-1.28624	-0.228269	0.114	-1.39934	-0.350245	1.08371	-2.2281	0.330243	0.97017	-0.281805	0.384365	0.376195	-0.0504645	1.73456	0.393877	-1.412	-1.61671	0.230511	-0.609903	-1.3091	-1.04054	0.603974	0.143194	0.200975	1.58249	0.646243	2.25941	0.865292	1.20722	-0.347927	-0.116708	-0.479391	1.19144		5.12334
		biceps femoris muscle		-0.728286	-0.520066	-1.00336	-0.0103829	-0.151115	-0.758456	-0.697359	-0.306408	-1.42221	0.0751288	0.670056	-0.05692	1.62325	0.97408	-0.119579	1.76145	0.0557631	-1.09411	-2.13682	0.480397	-0.294017	-1.59321	0.0233482	0.18086	1.47208	0.676861	1.40237	0.279129	0.9403	0.535178	1.0251	0.0379582	-0.397822	-1.67051	0.747324		5.26423
		brain (encephalon)		0.820228	-0.579552	-0.540845	-0.0198692	-0.987601	-1.39994	-0.645844	1.11411	-2.2437	0.278643	0.12757	-0.520406	0.647765	0.927594	-0.325064	1.73396	0.351277	-1.6776	-1.98431	0.110911	-0.282503	-1.5087	1.23486	-0.505625	0.412595	-0.524625	1.64189	2.35264	1.49881	1.80569	0.861618	-0.165527	-1.01931	-1.55699	0.567838		5.27974
		breast (mammary gland)		-0.387	-0.495781	-0.100073	0.530903	0.00217119	-1.08817	-0.784074	0.507878	-1.86093	0.0384143	-0.174659	-0.331634	1.13854	1.27837	-0.880292	1.09973	0.738049	-0.24083	-1.80154	0.719683	-0.461732	-0.879927	0.250634	-0.0728534	1.95037	-0.536854	1.03766	1.04341	1.30059	0.203464	0.15039	0.136244	-1.31254	-0.814219	0.09661		4.53451
		Brodmann area 10		0.970914	-0.528866	-0.363159	-0.0341831	-1.51391	-1.33026	-0.300159	1.14179	-3.09601	0.704328	-0.0807443	-0.60172	0.264451	1.48928	0.147621	2.22965	0.419962	-1.76691	-2.24262	0.612597	0.135183	-1.12101	0.722549	-1.02394	-1.01372	-0.77194	1.69357	3.07233	2.0695	2.25738	0.692305	-0.230842	-1.38562	-1.5433	0.325524		5.13443
		Brodmann area 46		2.30111	-0.796667	-1.71596	-0.0609835	-0.100715	-2.31506	-0.747959	0.745993	-2.12081	0.235529	0.671456	-0.48152	0.031651	-0.32452	-0.167178	1.55285	-0.500837	-1.93272	-1.83642	-0.274203	-0.626617	-1.81981	1.74875	0.35526	0.46248	-0.0807396	1.23777	2.77653	1.4717	3.11958	1.2775	-1.08564	-0.526422	-1.32011	0.846724		5.35163
		bronchus (primary, main stem)		-0.0152005	-0.0159802	-0.203273	-0.513298	-1.36903	-0.526371	-0.816273	1.10468	-0.773127	-0.0367854	0.250141	-0.0368341	0.920336	1.16117	-0.668492	1.13053	0.415849	0.14597	-1.45174	0.847483	-0.139932	0.454874	1.23543	-0.912054	-0.940834	-0.576053	1.20446	0.491215	0.930385	-0.480736	0.26019	0.471044	-1.47474	-0.23742	0.16441		4.02931
		caecum (cecum)		0.609628	-0.736152	0.360556	0.491531	-0.910201	0.115458	-0.0194443	-0.120494	-0.860298	0.163043	-1.56503	-0.832005	3.16817	0.683994	-1.95966	0.0583599	0.259678	0.581799	-1.27591	2.11331	-1.5861	-0.199298	-0.914737	-0.541225	2.97399	-0.719225	0.391287	0.0860429	0.671214	0.665092	-0.0309816	0.560872	-1.03291	0.411409	-1.06176		3.55214
		caudate nucleus		3.48063	-0.955152	-1.21244	-0.135469	-0.588201	-1.83854	-0.472444	1.08451	-2.4553	0.0490429	0.38197	-0.761005	0.241165	0.351995	-0.332664	1.53736	0.158677	-2.0112	-1.87791	-0.254688	-0.141103	-1.0263	1.80526	-0.014225	1.16499	-0.262225	1.24629	1.84504	1.79121	0.407092	0.747019	-0.0681275	-0.906908	-1.58459	0.606238		5.20314
		cerebellum		-1.23977	-0.454552	-1.21585	0.238131	-0.350601	-1.97394	-0.523844	1.26311	-2.2787	0.617643	0.62557	-0.423405	0.608765	0.876595	0.138936	1.87696	0.471277	-1.6896	-1.59631	0.0499114	0.364497	-1.0967	0.786863	0.199375	-0.445406	0.00237458	1.71389	0.757643	1.32781	0.518692	1.12262	0.746473	-0.605308	-1.24999	0.836839		5.42074
		cerebral cortex (neopallium)		1.01529	-0.185495	-1.07079	-0.433812	-0.604544	-1.78088	-0.968788	0.965164	-1.61164	0.4397	0.593627	-0.523348	0.570822	0.775652	-0.0860072	1.72502	0.207335	-1.35354	-1.73025	0.254969	-0.0594462	-1.27164	1.71892	-0.353568	0.270651	-0.225568	1.32094	1.6717	1.26087	0.99075	0.787676	-0.32747	-1.04525	-1.63993	0.702895		5.0188
		cerebral hemisphere		-1.34774	-0.269523	-0.643816	-0.502841	-0.829572	-1.56491	-0.505816	1.80314	-2.53467	0.642672	0.325598	-0.00237675	0.954794	1.29962	0.168965	1.72599	1.09131	-1.20157	-1.62328	0.57294	0.369525	-1.04267	0.137891	-0.176596	-0.841377	0.0254036	1.85192	0.896672	1.50584	0.122721	0.731648	0.0765007	-0.863279	-1.48196	1.12887		5.06777
		cerebral white matter		-0.00814247	0.231077	-0.526216	-0.112241	-0.486972	-1.62331	-0.938216	0.0787351	-0.429069	0.466272	0.574199	0.0892234	0.210393	0.604223	-0.171435	1.56659	-0.594094	-1.01297	-2.29468	0.43854	0.180125	-1.62907	1.51149	-0.768997	2.00922	-0.381997	1.71152	0.778272	1.21544	1.28132	0.830248	-0.545899	-0.714679	-1.95636	0.417467		4.98937
		choroid		-0.874886	-1.74767	-0.841959	-0.979983	-1.27372	-1.93406	-0.700959	-0.303008	3.31119	-0.269471	-0.349544	0.78748	2.11065	1.97548	-0.829178	2.66885	0.818163	-0.404715	-2.07742	1.6408	-0.890618	-1.03881	2.27575	-0.46274	-0.0945195	-0.578739	0.584773	1.13953	1.6287	-0.347422	-0.0934954	0.596358	-1.61742	-1.96111	0.133724		4.68563
		colon		0.0906856	-0.274095	-0.217388	0.378589	-0.903143	-0.491485	-0.701388	0.502564	-0.775241	0.0401005	-0.339973	0.224052	2.03522	0.323052	-0.561607	0.633417	0.373734	-0.132143	-1.55285	1.19537	-0.618046	-0.565241	-0.55668	-0.516168	2.41205	-0.561168	0.783344	0.5481	0.768272	-0.0648508	0.412076	-0.0290706	-1.11785	-0.507534	-0.234705		4.0702
		colonic gland (crypt)		1.3902	-0.921581	-0.449873	0.818102	-1.18063	-0.925971	-1.17087	0.575078	-0.837727	0.207615	-1.05446	1.13057	3.02174	0.213566	-1.15909	0.726932	0.291249	-0.0236288	-2.11134	1.05388	-1.11853	-1.21373	-1.40617	0.032346	4.22057	-0.896654	0.972859	0.368615	0.926785	0.993663	0.118591	-0.424556	-1.26934	-0.52702	-0.371191		4.20471
		colonic mucosa		-0.267714	0.167505	0.0282122	0.288188	-0.604543	-0.503885	-0.985787	0.220163	-0.811641	-0.0262995	-0.379373	0.564651	2.15682	0.667652	-0.766007	0.419017	0.0883346	0.771456	-1.62025	1.80097	-0.692446	-0.502641	-0.60208	-0.615568	1.65765	-0.752568	0.524945	0.5177	0.455871	0.25675	0.316676	-0.383471	-0.953251	-0.117934	-0.317105		3.4288
		colorectum		0.0082285	0.0604483	-0.381845	0.440131	-0.693601	-1.14694	-0.474845	0.157106	-0.335699	0.443643	-0.98243	0.589595	1.69577	0.896595	-1.20706	0.469961	0.436277	-0.264601	-1.21931	1.43191	-0.601503	-0.907698	-0.710137	-0.145625	2.65259	-1.31663	1.01389	0.227643	0.849814	-0.189308	0.368619	0.497472	-0.624308	-0.423991	-0.614162		3.78974
		conjunctiva		2.5952	-1.41758	-1.13687	-0.0218975	-0.984629	-1.32297	-1.15687	0.753078	-0.0447274	-0.0123851	0.0655416	-0.418434	0.301737	0.427566	-0.650093	1.60693	0.644249	-0.62763	-1.92334	0.431883	0.214468	-1.41873	1.79383	0.0163461	2.14557	-0.191653	0.561858	0.638614	1.27679	0.0206636	0.80259	-0.107556	-1.28334	-2.02302	0.44481		5.19671
		cornea		1.61751	-1.14027	-1.28356	0.0934164	-0.623315	-1.71866	-0.859559	1.28539	-2.69241	0.214929	0.304856	-0.57612	-0.098949	0.233881	-0.302778	1.88225	0.486563	-1.56832	-1.65602	0.290198	0.216783	-1.49241	1.09515	0.23666	1.65888	0.167661	0.709173	2.83693	1.6691	0.187978	1.2809	-0.179242	-0.992022	-2.22271	0.938124		5.59603
		corneal limbus		3.04274	-1.36304	-1.04233	-0.156355	-0.907086	-1.39943	-1.21433	0.790621	0.160816	-0.164843	-0.0469158	-0.654891	0.15528	0.891109	-0.57255	1.40947	0.510792	-0.572086	-1.86779	0.299426	0.105011	-1.59618	1.82538	0.121889	2.79411	-0.363111	0.502401	0.554157	1.43333	-0.155793	0.693133	0.131987	-1.51879	-2.02748	0.201352		5.07926
		corpus callosum		-0.492857	-0.692637	-0.73993	-0.488955	-0.707686	-1.62303	-0.661931	1.48502	-1.89378	0.563557	0.379484	-0.611491	0.727679	1.38151	-0.0311503	1.74987	0.685191	-1.64169	-1.69439	0.367825	0.0204113	-0.831784	1.13378	-0.126711	1.04851	-0.161711	1.6728	0.621558	1.83973	0.210606	0.691533	-0.194613	-1.00839	-1.61408	0.637752		5.09066
		deltoid muscle		-1.33454	-0.657324	-0.554616	-0.18164	-0.334372	-0.731714	-0.313616	1.46933	-2.54247	0.224872	0.568799	-0.614177	1.20399	1.37682	-0.0398355	1.77019	0.359505	-1.01637	-1.84508	0.62814	-0.549275	-0.94547	-0.448908	0.0696034	0.204823	0.195603	1.61912	0.886872	1.40404	0.306921	0.867847	-0.124299	-0.68108	-1.25476	1.01307		5.18697
		dermal papilla		-0.701458	-0.646238	-1.87653	-0.0435547	-0.701286	-1.85963	0.168469	0.00242066	-2.08838	0.139958	0.700884	0.718908	0.328079	-0.228091	-0.49975	1.43027	-0.413409	-1.83129	-2.00999	-0.774774	0.308811	-1.17638	6.19918	0.147689	1.97291	-0.129311	1.4992	0.875958	3.19213	0.272006	0.954933	-0.933213	-0.441994	-3.18868	0.632152		5.27206
		descending colon		0.00974286	-0.0560374	0.31167	0.518645	-1.53909	0.0545723	-0.303331	0.0136212	-1.78118	-0.0298426	-1.10692	-0.733892	2.65928	0.726109	-1.48055	0.475475	0.304792	0.0449134	-1.92279	2.51843	-1.25799	-0.576184	-0.831623	-0.633111	2.43911	-0.944111	1.0224	0.203158	0.673328	0.355207	-0.0138674	1.44999	-0.593794	0.0775236	-0.0536477		3.73226
		descending colonic mucosa		0.397885	0.351105	-0.0871875	0.307788	-0.878944	-0.352285	-0.706188	0.385764	-1.68104	-0.118699	-0.269772	-0.704749	1.91542	-0.0347485	-1.16341	0.627617	0.570935	0.0980568	-1.71765	1.98357	-1.19785	-0.796041	-0.42648	-0.147968	2.44825	-0.836968	0.951545	0.237301	0.738471	0.0533497	0.157276	0.70413	-0.784651	-0.152334	0.128495		4.1074
		diaphragm muscle		-1.69443	-0.963209	-0.741502	-0.106526	-0.599258	-1.1696	-0.530501	1.14545	-1.33736	0.569986	0.158913	0.606937	0.833108	1.47794	-0.540722	1.4423	0.97462	-0.196258	-1.73097	1.06125	-1.21916	-1.72836	-0.481794	0.348718	2.20194	-0.578283	0.68923	1.27399	1.71116	0.247035	0.862962	-0.399184	-0.594965	-1.08365	0.0901809		4.93708
		diencephalon		3.69514	-0.248638	-2.21493	0.0680456	-0.801687	-1.18403	-0.897931	0.67402	-1.91078	0.272558	0.00148442	-0.451491	-0.108321	0.055509	-0.71315	1.74887	-0.125809	-1.65469	-1.56039	-0.445174	-0.441588	-2.34078	2.11778	-0.109711	2.60551	-0.381711	0.911801	2.01556	0.513728	0.564607	0.796533	0.563387	-0.819394	-0.690077	0.495752		5.03866
		duodenum		-1.13597	0.107248	-0.138044	-0.544069	-0.909801	-0.959142	-0.898044	1.48491	-2.4389	0.136443	0.19237	-0.411606	0.823566	1.83039	-0.0052638	1.75376	1.05008	-0.6208	-2.07051	0.623711	-0.152704	-0.793899	0.640663	-0.288825	-0.418606	0.0701751	1.49469	0.918443	1.57361	-0.209508	0.269418	0.0392725	-0.929508	-0.979191	0.895638		4.86454
		entorhinal cortex		2.31343	-0.723352	-0.789645	0.223331	-0.986401	-1.45074	-0.426644	1.71931	-2.6955	0.150843	0.17977	-0.675206	0.203965	0.747795	-0.337864	1.72816	0.353477	-1.6674	-2.23011	0.467111	-0.186303	-1.1455	1.07706	-0.579425	-0.265206	-0.323425	1.43909	2.29584	1.44701	1.13489	0.843819	-0.207327	-1.07611	-1.31779	0.759038		5.55094
		epidermis		3.84189	-0.713895	-1.39219	-0.00921213	-0.764943	-2.34829	-0.926188	0.442763	-2.02004	-0.2187	0.384227	0.0182512	0.406422	-0.000747876	-0.206407	0.997618	1.61893	-1.76994	-1.66665	-0.382432	0.717154	-1.21104	1.04452	-0.512968	3.02825	-0.298968	1.79654	0.741301	1.05447	-0.193651	1.03228	0.21513	-1.14165	-2.07033	0.508496		5.2624
		epididymal caput		0.312372	-0.896409	-0.335702	-0.478726	-0.583458	-1.9728	-1.1437	0.475249	-0.426555	-0.276214	-0.0492873	-0.840263	0.787908	0.765737	-0.759921	0.764103	1.23242	-1.87346	-1.78017	0.0960546	-0.37136	-1.28356	3.88801	-0.187483	0.296738	-0.707482	0.55803	1.20079	3.26596	0.245835	0.426761	1.70762	-1.07417	-1.14185	0.158981		5.30788
		epididymal cauda		-0.392172	-0.580952	0.0107551	-0.376269	-0.0180004	-2.03634	-0.756245	0.488707	0.0309015	-0.0987569	-0.16283	-0.735806	0.429365	0.893195	-0.823464	0.84956	1.77288	-1.471	-1.95471	0.181511	-0.0989033	-1.2601	1.56446	-0.252025	0.809194	-0.618025	0.620487	1.06524	2.88641	0.119292	0.311219	1.50607	-1.11771	-1.08939	0.303439		5.24834
		epididymal corpus		-0.140229	-0.720009	-0.537301	0.0686736	-0.467058	-2.0604	-1.2203	0.33865	-0.388155	-0.132814	-0.0698871	-0.929863	0.680308	0.613137	-0.865521	0.979503	2.14282	-1.82406	-1.94077	0.00845484	-0.48496	1.55484	1.29741	-0.232082	-0.0108625	-0.744082	0.71943	0.707186	3.42836	0.0442348	0.371162	2.00402	-1.07877	-1.30145	0.190381		5.28128
		esophagus (oesophagus)		1.8742	-0.67458	0.250127	0.259103	-0.903629	-1.07797	-0.929873	1.05608	-1.40873	-0.0743853	0.259541	0.0385659	1.41474	0.631566	-0.202093	0.965932	0.483249	-0.752629	-1.84134	0.476883	0.575468	-0.737727	0.678834	-0.669654	0.413566	-0.223654	1.16586	0.232614	0.582786	-0.00233655	0.801591	-0.471556	-1.36634	-1.09102	0.266809		4.63771
		frontal lobe		1.19249	-0.616295	-0.833587	-0.246612	-0.630344	-1.75469	-0.465588	1.37736	-2.67344	0.2979	0.352828	-0.493148	0.429023	1.02585	-0.165807	1.67522	0.152534	-1.85434	-1.85805	0.0551686	-0.370246	-1.10244	1.09312	-0.216368	-0.342148	-0.305368	1.57814	3.0729	1.20907	1.73795	0.730876	-0.42427	-0.800051	-1.40173	0.574095		5.183
		frontal pole		2.30589	-1.08289	-1.48519	0.0527886	-0.513944	-2.51128	-0.797188	1.04076	-2.26704	0.0383004	0.564227	-0.847749	-0.327577	-0.278748	-0.455407	1.53962	-0.0990658	-1.84794	-1.85465	-0.198431	-0.0978462	-1.26504	2.30052	0.186032	0.870252	-0.189968	1.12054	3.4383	2.03247	2.87135	0.814276	-1.24387	-0.796651	-1.71333	0.698496		5.4664
		gall bladder		0.887257	-0.113523	0.620184	0.86016	-1.30957	-0.744913	-2.08682	-0.0388654	0.63233	0.116672	-1.5874	-0.461377	2.15779	1.75262	-1.75704	-0.0480107	0.606306	0.0794276	-1.10928	1.56194	-1.32347	0.0393308	0.0228908	0.326403	1.02662	-0.516597	0.0799159	-0.148328	-0.181158	0.330721	-0.233353	1.7105	-1.33728	0.402038	-0.216133		3.20077
		genu		2.25423	0.00644798	-2.01884	0.194131	-0.614601	-2.69294	-0.978844	-0.852893	-0.365699	0.332643	0.67957	-0.410406	0.503765	-0.254406	0.220936	1.65096	-0.830723	-1.9286	-2.53031	-0.358089	0.930497	-2.7957	3.30986	0.116375	3.06759	0.543375	1.23189	0.583644	0.539814	4.07769	0.943618	-1.31653	-0.844308	-3.31399	0.919838		5.16574
		gingiva		3.31737	-0.426409	0.343299	-0.116726	-1.17646	-0.432799	-0.321702	0.95925	-2.51356	-0.317214	-0.581287	-0.910263	2.09891	1.73874	-1.08992	0.641103	0.19842	-0.657458	-1.52717	0.344055	-0.57336	-0.532555	0.769006	-0.446482	0.517737	-0.542482	0.33903	-0.267214	0.358957	0.0708347	0.650762	1.41762	-1.16516	-0.346848	0.179981		4.35288
		globus pallidus		0.0642283	-0.844552	-0.918845	-0.541869	-0.517601	-1.11594	-0.0328447	1.45011	-2.5877	0.330644	0.69257	-0.581406	0.754765	1.45759	0.0409356	1.76396	0.368277	-1.7926	-1.74031	0.157912	-0.228503	-0.927698	1.21486	-0.215625	0.457595	-0.344625	1.34889	1.61564	1.29981	0.184692	0.800618	-0.255528	-1.00931	-0.90699	0.558838		4.98774
		glomerulus		-2.2298	-0.296581	-0.454874	0.627102	-0.737629	-2.08297	-0.705873	1.22108	0.265274	0.212615	0.289542	-0.480435	1.44574	0.307566	-0.766093	1.24193	1.15025	-0.896629	-2.12034	1.26888	0.0734684	-1.27673	0.780834	-0.158654	1.10457	-0.694654	1.37386	1.63061	1.39378	-0.00833665	0.61159	0.908444	-0.942337	-2.19502	0.13981		5.42671
		gluteal subcutaneous adipose tissue (glutSAT)		-0.631629	-0.373409	-1.2177	0.825274	0.307542	-1.4808	-0.677702	0.644249	-2.76256	0.227786	-0.336287	0.0767372	1.16791	0.834738	-0.557921	0.146103	0.39842	-0.319458	-0.610166	0.671054	-0.100361	-0.965555	-0.311994	0.210518	3.02574	0.183518	0.12003	1.32679	1.27896	-0.662165	0.525762	0.539615	-0.994165	-0.999848	0.490982		4.50888
		growth plate		-1.41569	0.112534	0.140241	-0.432783	-0.616515	-1.91286	-0.805759	1.10319	-2.49661	0.321729	0.268656	-0.55032	0.292851	1.07468	-0.577978	1.38805	1.53936	-0.465515	-1.61322	0.0319977	1.86858	-0.616612	2.12495	-0.15754	-1.10832	-0.24554	1.30297	0.840729	1.6859	0.265778	0.931704	-0.570442	-0.703223	-2.08191	1.07692		4.56883
		heart		-1.50537	-0.0551523	-0.713444	-0.00546905	-0.438201	-0.934542	-0.396445	1.60851	-2.2563	0.546043	0.246971	-0.274005	0.549165	1.43299	-0.325664	1.96236	0.801677	-1.5832	-1.42991	0.316311	-0.0391033	-1.3443	-0.602737	0.238775	0.102995	-0.412225	1.31029	1.45004	0.690214	0.226092	0.822019	0.623872	-0.814908	-0.771591	0.974239		5.03914
		heart atrium		-1.14683	-0.586609	-0.231902	-0.525926	-0.933658	-1.393	-0.557902	1.25605	-1.82776	0.340586	-0.0294874	-0.357462	1.13771	1.71354	-0.323121	1.6699	0.66622	-1.20466	-1.83937	0.407854	-0.29156	-0.665756	-0.466194	-0.311682	0.0335374	-0.626682	1.59383	3.50859	1.25476	-0.0813649	0.755562	0.431415	-1.02136	-0.999048	0.651781		4.87768
		heart left atrial appendage		-2.0218	-0.367581	0.0611269	-0.0948972	0.210371	-0.96697	-1.09887	0.489078	-0.831727	-0.223385	-0.485458	0.0345654	1.69974	1.67557	-1.05409	0.723931	0.325249	-0.76263	-1.79834	0.705883	-1.02953	-1.00373	-1.08117	-0.128654	1.54457	-0.335654	1.13486	4.77261	-0.205214	0.148664	0.28659	0.336444	-1.07134	-0.36802	0.77981		4.38471
		heart left ventricle		-1.38469	0.379534	0.811241	0.075217	-0.915515	-0.931856	0.485241	0.891192	-2.47461	0.264729	0.251656	-0.0263204	0.286851	1.97968	-0.225978	1.96905	0.227363	-1.87451	-1.59522	1.152	-0.559417	-1.42361	-1.11705	-0.54854	0.99868	-0.982539	2.05597	2.06673	0.5659	-0.314222	0.772705	0.161558	-0.676223	-1.25391	0.908924		5.26283
		heart right atrial appendage		-2.04226	-0.101038	-0.0603306	-0.374355	0.210914	-0.996428	-1.34233	0.379621	0.0718162	-0.185842	-0.527915	0.713109	1.80728	2.50411	-1.21355	0.544474	-0.0842088	-0.529087	-1.55079	0.503426	-0.861989	-0.889184	-0.994623	-0.612111	1.05711	-0.201111	1.0194	3.80316	0.0383279	-0.159793	-0.0498673	0.266987	-0.774793	-0.275477	0.907353		4.22426
		heart ventricle		-1.67129	-0.528066	-0.193359	-0.570383	-0.812115	-1.24546	-0.387359	1.63559	-2.21021	0.421129	0.297056	-0.35692	0.994251	1.74308	-0.175578	1.70345	0.921763	-1.29811	-1.95282	0.546397	-0.0290173	-0.800212	-0.433652	-0.21214	0.22508	-0.440139	1.57337	1.44513	1.3883	-0.0348222	0.821105	0.0669581	-0.514822	-1.09151	1.17532		4.96823
		hippocampus		2.99837	-0.891409	-1.1467	0.0292737	-0.783458	-1.7938	-0.622702	1.46825	-2.24756	0.0617859	0.294713	-0.764263	0.192908	0.293737	-0.284921	1.5951	0.168421	-1.83046	-2.17717	0.0850541	-0.12436	-1.19355	1.63701	-0.287482	0.852738	-0.246482	1.24603	1.96879	1.55496	1.26583	1.01776	-0.412385	-1.01317	-1.53385	0.622981		5.50088
		hypothalamus		-0.691429	-0.589209	-0.954502	-0.242526	-0.717258	-1.5256	-0.459501	1.52645	-2.49436	0.368986	0.320913	-0.695063	0.802108	1.34294	-0.0257215	1.6933	0.53962	-1.73526	-1.70397	0.301255	0.0368397	-0.777356	1.99721	-0.205282	0.332937	-0.416282	1.47123	1.57399	1.72816	0.158035	0.751962	-0.00618483	-0.952965	-1.27965	0.526182		5.13108
		ileum		1.191	0.182219	-0.199073	1.1069	-1.48583	-0.44617	-0.680073	0.155878	-1.18693	0.361415	-1.22966	-0.584634	3.20154	1.02337	-1.32829	0.733732	0.661048	-0.653829	-2.02354	1.99868	-1.09773	-0.225927	-0.783366	-0.337854	2.53837	-1.15785	0.784659	0.0514148	0.128585	0.272463	0.114391	0.834244	-1.51954	-0.223219	-0.17639		3.58251
		internal (medial) globus pallidus		-0.421515	-0.186295	-1.71359	0.0893879	-0.200343	-2.02668	-0.852587	-0.493636	-1.47044	-0.0480995	0.578827	1.31385	0.262022	-0.314148	0.311193	1.79222	-1.19447	-1.36234	-2.09405	-0.402831	2.02675	-1.67044	3.38212	0.242632	0.347851	1.23363	2.18214	-0.3341	1.65707	0.799949	1.92688	-0.66927	-0.531051	-3.00473	0.844095		5.632
		jejunum		0.337457	-1.27532	-0.0236163	0.42436	-1.13237	-0.568714	-0.722616	0.736335	-2.01247	0.197872	-0.606202	0.198823	2.60899	0.810823	-0.980836	0.841189	0.557506	-0.386372	-1.66308	1.41714	-0.682275	-0.46747	-0.665909	-0.276397	2.02982	-0.709397	0.621116	0.895871	0.965043	0.15292	0.0968477	0.473701	-1.12508	-0.340763	0.273067		4.26797
		joint		-1.3778	-0.59158	-0.662873	-0.358897	-0.0926297	-1.33697	-0.600874	1.28208	-2.07373	0.539614	0.325542	-0.664434	0.892737	1.24757	0.143907	1.65393	0.566249	-1.06763	-1.75134	0.391883	-0.192532	-0.632726	0.0608336	0.0373461	1.06657	0.385347	1.58586	0.940615	1.13579	0.124663	0.76559	0.126444	-1.07634	-1.36702	0.57481		5.05471
		joint synovium		-0.688486	-0.665267	-0.654559	-0.393583	0.999685	-1.64566	-1.07156	1.28839	-1.83741	0.0199285	0.183856	0.70888	0.978051	0.62188	-0.599778	1.41325	0.153563	-0.503315	-1.68402	-0.134803	-0.883218	-1.61341	0.734149	0.199661	3.13088	0.754661	1.13117	1.26793	1.4201	0.310978	0.542905	-0.491242	-0.739023	-2.85371	0.599124		4.96203
		kidney		-1.2972	-0.0829802	-0.103274	0.363702	-0.77703	-0.850371	-0.648273	0.634678	-1.53113	-0.233785	-0.0338586	0.00216583	0.955337	1.54517	-0.833493	1.39053	0.614849	-0.653029	-1.58674	0.886483	-0.191932	-0.990127	0.512434	-0.114054	-0.0368337	-0.487054	1.32446	0.997215	1.44839	-0.129737	0.59519	0.427044	-1.01874	-0.458419	0.360409		4.71231
		labial salivary gland		0.725914	-0.473867	-0.323158	0.284816	-0.503915	-1.26426	-0.189159	0.104792	-1.24401	-0.389671	-0.414745	-0.34772	1.46645	2.23128	-1.00238	0.347646	0.0309627	-0.753915	-0.631622	0.0335976	-0.378817	-0.984013	-0.676451	1.40906	2.08428	-0.0779393	0.293573	0.510329	0.6225	0.279378	0.390305	0.257158	-0.550623	-0.587305	-0.278476		3.70743
		large intestine		-0.2596	0.582619	-0.0306735	-0.506697	-1.17043	-0.907771	-0.643673	1.46228	-1.28653	0.182814	-0.033258	-0.198234	0.724937	1.38277	-0.525893	1.14413	0.591449	-0.37943	-2.07414	1.15308	-0.274332	0.095473	0.428034	-0.549454	-0.248234	-0.834454	1.15106	0.742814	1.41799	-0.302136	0.42779	0.144644	-1.34914	-0.296819	0.23901		4.39091
		lateral thalamic nucleus		-1.60009	-0.837867	-1.01716	-0.479183	-0.413915	-1.10426	0.298841	1.24179	-2.66301	0.263329	0.415255	-0.52172	1.16045	1.58828	-0.0323786	1.73765	0.531963	-1.93191	-1.57462	0.071597	-0.449818	-0.820013	3.23255	-0.138939	-0.50872	-0.648939	1.39657	1.64933	1.0485	0.211378	0.754305	-0.505842	-0.916622	-0.503305	1.06652		5.00643
		liver		-1.38766	-0.879437	-0.738731	0.493246	-0.902486	-1.13683	-0.791731	0.360221	-0.747584	-0.425242	0.0586841	0.438708	1.68288	1.75671	-0.74395	1.09007	0.791391	0.0715137	-1.48319	1.60303	-0.317389	-0.873584	-1.36202	0.0714888	2.87371	-0.105511	0.603001	1.33776	0.627929	-0.200194	0.550733	-0.369413	-1.26119	-0.679876	-0.00504711		4.20386
		lung		-0.934971	-0.579752	0.0229557	0.762931	-1.1048	-1.05414	-1.12604	0.0669063	0.930102	-0.211557	-0.54463	0.654394	1.96356	1.12739	-0.604264	0.43576	0.281077	2.2982	-0.497508	0.979711	-0.880703	-0.874898	-0.376338	0.312175	1.18039	-0.479825	0.105688	0.540443	-0.369386	0.166492	-0.051581	0.231273	-1.29051	-0.563191	-0.515362		3.27554
		medial rectus muscle		-2.07703	-0.853809	-1.0871	0.0728742	-0.706858	-1.6692	-0.287102	1.40385	-1.61196	0.0273859	0.457313	-0.452663	0.403508	1.04634	0.166678	1.7697	1.00902	-1.06286	-2.01157	1.01465	-0.327761	-1.11196	0.602606	-0.427882	2.75334	0.909118	0.87163	1.39939	0.523557	-0.381565	0.708362	-0.345785	-1.09657	-0.442248	0.814581		5.33548
		medulla oblongata		-0.467372	-0.721152	-0.936445	-0.273469	-0.7532	-1.62054	-0.514445	1.63451	-2.0273	0.459043	0.28397	-0.663005	0.837165	1.43799	-0.0446644	1.74236	0.586677	-1.6522	-1.74891	0.367312	-0.160104	-0.891298	1.71826	-0.238225	0.477995	-0.438225	1.53429	1.46504	1.77221	0.124092	0.922019	-0.339128	-0.965908	-1.45859	0.551238		5.11214
		midbrain (mesencephalon)		-0.886771	-0.508552	-0.759844	-0.361869	-0.725601	-1.43794	-0.374845	1.71011	-2.3667	0.450643	0.24657	-0.618406	0.752765	1.47259	-0.0790645	1.88796	0.641278	-1.7306	-1.73331	0.320912	-0.265503	-0.839698	1.63886	-0.218625	0.575594	-0.471625	1.62389	1.81864	1.42281	0.0716922	0.739619	-0.212528	-0.983308	-1.34599	0.546838		5.03574
		middle temporal gyrus (Brodmann area 21)		0.988314	-0.846466	-1.46776	-0.217783	-0.263515	-0.847857	-0.491759	1.74119	-2.11861	0.209728	0.520655	-0.54532	-0.0271491	-0.0833195	-0.123978	1.71205	-0.715637	-1.90951	-1.99022	-0.196003	-0.308418	-1.73361	1.24195	0.21446	0.836681	-0.17654	0.999973	2.82373	1.4399	2.25478	1.1567	-0.696441	-0.746222	-1.4719	0.837924		5.36183
		minor salivary gland		-0.539228	-0.170009	0.565698	-0.116326	-0.336058	-0.775399	-1.4603	0.99465	-0.963155	-0.286814	-0.244887	0.111137	1.86931	2.13814	-0.744521	0.795503	0.45982	-0.236058	-1.98377	0.762454	-0.48696	-1.14816	-0.580595	0.0199175	1.31314	-0.327082	1.44143	0.0861866	0.338356	0.473235	0.114162	-0.584985	-0.962765	0.0515523	0.412382		3.72728
		nasal epithelium		0.882029	-0.638752	0.262955	-0.434069	-1.5378	-0.565142	0.347955	0.475906	-1.1039	0.602443	-0.0716303	0.887394	1.56457	-0.486605	-0.365264	1.33076	0.554077	-0.995801	-1.65751	1.87371	-0.273703	-0.882898	0.414662	-0.877825	-0.106606	-0.970825	1.53569	0.719443	0.712614	0.145492	0.190419	0.570273	-1.91751	-0.568191	0.383639		4.51254
		nasopharyngeal (epipharyngeal) epithelium		-0.3824	0.887819	0.158527	0.0865025	-0.28823	-0.804571	-1.32547	-0.410522	-0.411327	0.0620145	1.01094	-0.0830347	0.549137	0.481966	0.0583068	0.610332	0.340649	1.04577	-1.24594	1.03528	-0.187132	-0.396326	-0.837766	-0.0182541	-1.20903	-0.793253	1.82226	0.295015	0.0101858	-0.0459361	0.973991	-0.163156	-0.192937	-0.33162	-0.30179		2.98211
		nasopharynx (epipharynx)		-0.454172	1.14705	0.436755	0.129731	-0.579001	-0.705342	-1.31524	-0.557294	-0.532098	0.405243	0.69317	0.246195	1.02137	0.906195	-0.223464	0.42156	0.345877	0.892	-1.32571	0.656512	-0.307903	-0.300099	-0.824537	0.246975	-1.22981	-1.15502	1.82949	0.414243	-0.0915863	-0.361708	1.00022	0.0530729	-0.459708	-0.264391	-0.158562		2.92234
		nipple		3.37437	0.0555914	-0.598702	-0.619726	-0.887458	-0.909799	-0.765701	1.40425	-1.44056	0.107786	-0.0182871	-0.738263	0.580908	0.941737	-0.231921	1.2791	0.43342	-0.881458	-2.00117	0.148055	-0.12836	-0.286555	0.578005	-0.491482	-0.103263	-0.387482	1.44603	0.384786	1.45596	-0.165165	0.544762	-0.0313845	-1.26216	-1.00685	0.220981		4.70888
		occipital lobe		0.771257	-0.787524	-1.01882	-0.17284	-0.713572	-1.71491	-0.685816	1.34914	-2.54167	0.253671	0.294599	-0.801377	0.705794	1.08062	-0.106035	1.69999	0.425306	-1.81757	-1.78328	0.21894	-0.188475	-0.857669	1.25189	-0.285596	0.234623	-0.417597	1.41992	2.59567	1.50584	1.32372	0.705647	-0.274499	-1.00528	-1.17396	0.509867		5.15577
		oral mucosa (unspecified)		2.47177	-0.0570093	-0.278302	0.0546743	-0.856058	-0.7744	-0.420302	1.08865	-2.39416	0.0311858	-0.0608871	-0.651863	0.952308	0.966137	-0.824521	1.0435	0.38182	-1.38206	-1.68077	0.0274546	-0.47296	-1.34416	1.01341	-0.217083	1.11414	-0.224083	0.93443	0.506187	0.722357	0.256235	0.876162	0.516016	-0.841765	-0.690448	0.214381		4.95628
		ovary (female gonad)		-0.756086	-0.382866	-0.769159	-0.542183	-0.524915	-1.40426	-0.621159	1.58679	-1.69801	0.424329	0.347256	-0.45472	1.21145	1.43928	-0.0173786	1.89165	0.553963	-0.530915	-1.71862	0.362597	-0.138817	-0.929013	0.642549	-0.116939	-0.42472	-0.334939	1.26957	0.796329	1.4405	0.155378	0.773304	-0.0748417	-0.905622	-1.14331	0.593524		5.13943
		oviduct (fallopian tube)		-0.945915	-0.910695	-0.350988	-0.454011	-0.644744	-0.908085	-0.639988	1.65496	-1.49584	0.2515	0.178427	-0.596548	1.22162	1.36145	-0.323207	1.40982	0.639134	-0.931743	-2.03645	0.669769	-0.047646	-0.642841	1.77372	-0.402768	0.0174513	-0.461768	1.17274	0.570501	1.93867	-0.0544508	0.573476	0.20533	-1.36545	-1.03813	0.612695		4.7896
		pancreas		-0.703343	0.468877	-0.257416	0.254559	-0.584172	-0.885513	-1.29542	0.457535	-0.87527	0.00507193	-0.334002	0.614022	0.907193	1.32802	-0.483635	0.518389	0.397706	0.0498283	-0.93388	1.12934	-1.06708	-1.29827	-0.913709	0.183803	1.03102	-0.515197	1.17332	1.00007	0.735243	0.0101203	0.682047	0.779901	-0.85388	-0.825562	0.100267		4.08017
		pancreatic duct (duct of Wirsung)		-0.217858	-1.52064	0.0840692	-0.164954	-0.642686	-1.15003	-1.07493	0.982021	0.587216	-0.0444429	-0.0845157	0.724508	1.98168	1.33251	-1.03015	0.544875	-0.148809	1.21231	-2.27939	1.15983	-0.607589	-0.958784	-0.0252233	-0.428711	1.89051	-0.665711	0.908802	1.47056	0.935728	0.415606	0.0765329	-0.673613	-1.23139	-1.30008	-0.0572473		4.54366
		pancreatic islet (islet of Langerhans)		-1.66903	0.429191	-0.907102	-0.100126	-0.272858	-1.4032	-0.054102	1.02285	-2.29996	0.234386	0.578313	-0.469663	1.05251	0.147338	-0.162321	1.9567	0.32802	-1.10986	-1.87257	-0.332345	-0.64076	-1.41696	0.487605	0.222118	-0.00866231	-0.224882	1.49563	3.22339	1.74656	0.468435	1.25336	-0.369784	-0.640565	-1.68225	0.990581		5.70748
		parietal lobe		1.21871	-0.777066	-1.24136	-0.196383	-0.703115	-1.79946	-0.678359	1.57359	-2.56821	0.241129	0.412056	-0.73092	0.530251	0.88308	-0.130579	1.63345	0.269763	-1.84712	-1.88382	0.180398	-0.327017	-1.08621	1.36835	-0.21514	0.12108	-0.244139	1.30437	2.58613	1.6173	1.79018	0.852104	-0.456041	-0.902822	-1.41651	0.622324		5.18223
		pars compacta		-0.831857	-0.828638	-1.04893	-0.441954	-0.502686	-1.01003	0.0340698	1.55502	-2.51578	0.377558	0.605484	-0.883491	0.883679	1.54551	0.10085	1.96187	0.505191	-1.81769	-1.82939	0.153826	-0.495589	-0.900784	1.32378	-0.0367111	0.213508	-0.429711	1.1328	2.15356	1.32673	0.246606	0.802533	-0.380614	-0.800394	-1.13808	0.969753		5.10366
		pars reticulata		-0.813943	-0.749723	-1.22302	-0.552041	-0.479772	-0.911113	-0.101016	1.74693	-2.48987	0.580472	0.525399	-0.789577	0.814594	1.77342	-0.0522356	1.84879	0.157106	-1.81377	-1.79248	0.0937398	-0.379675	-0.724869	1.37069	-0.0967965	0.690423	-0.187796	1.39372	1.53847	1.22664	0.182521	0.873447	-0.443699	-0.87148	-1.15816	0.814667		5.06157
		penis		2.3672	-0.96958	-0.156873	-0.371897	-0.821629	-0.869971	-0.881873	1.09008	-0.534727	0.0966146	-0.180459	-0.622434	1.32474	0.781566	-0.208093	1.39993	0.511249	-0.767629	-1.93934	0.512883	-0.364531	-0.172727	0.767834	-0.625654	0.613566	-0.666653	1.03586	0.108615	0.663785	-0.140337	0.331591	0.677444	-1.29234	-0.579019	-0.11719		4.49771
		pharyngeal mucosa		0.672971	-0.382809	-0.125101	-0.383126	-1.04586	-0.8722	-0.552102	1.57085	-2.16096	0.284386	0.235313	-0.280663	0.898508	1.47034	-0.168321	1.4677	0.486021	-0.700858	-1.88657	0.682655	-0.120761	-0.386956	0.601606	-0.427882	-0.497663	-0.329882	1.49463	0.374386	1.18156	-0.121565	0.539361	-0.0187847	-1.14057	-0.728248	0.370581		4.71948
		pituitary gland (hypophysis)		-1.19829	-0.601066	-0.899359	-0.289384	-0.639115	-1.48546	-0.627359	1.32959	-2.04921	0.451129	0.241056	-0.52792	0.77125	1.06908	-0.164578	1.74245	0.648763	-1.14311	-1.91582	0.405397	0.544982	-0.918212	0.0383483	-0.142139	-0.82492	-0.353139	1.50537	3.65113	2.0363	0.205178	0.753104	0.217958	-0.804822	-1.47251	0.445324		5.31923
		pons		-0.616029	-0.0728087	-0.559102	-0.0451257	-0.886858	-0.9732	-0.610102	1.24885	-2.00296	0.282386	-0.0476872	-0.757663	1.20351	1.40934	-0.448321	1.3057	0.715021	-1.04986	-1.34657	-0.310345	-0.39576	-0.952956	1.56361	-0.168882	0.444337	-0.387882	1.07863	1.50939	1.25856	0.139435	0.525362	0.377215	-1.00557	-0.840248	0.416581		4.79048
		postcentral gyrus		2.32137	-0.843409	-1.1717	0.136274	-1.00646	-1.6378	-0.562701	1.69825	-2.85656	-0.017214	0.155713	-0.835263	0.0679079	0.534737	-0.342921	1.5231	0.24142	-1.64846	-2.53617	0.285055	-0.190361	-1.20455	1.37301	-0.629482	0.059737	-0.288482	1.16703	3.40979	1.14496	2.91583	0.884761	-0.383385	-1.12217	-1.28885	0.646981		5.64088
		posterior superior temporal gyrus (Brodmann area 22)		0.718371	-0.274409	0.125298	-0.0327263	-1.05946	-1.0618	-0.705701	1.21625	-2.92856	0.448786	0.154713	-0.529263	-0.0410916	0.965738	0.705079	1.5941	1.03542	-1.52046	-2.03817	0.578055	0.16564	-1.35356	0.604006	-0.582483	-1.16726	-0.370482	1.97803	2.47279	1.74996	1.25983	0.660762	-0.447384	-0.982165	-2.23285	0.894981		5.11788
		prefrontal cortex		0.665314	-0.724466	-0.646759	-0.272784	-0.452515	-1.12986	-0.126759	1.57719	-2.58761	0.197729	0.456655	-0.53132	0.0848513	0.92768	-0.0749784	1.66005	-0.023637	-2.04651	-2.04822	-0.0180027	-0.922418	-1.60861	0.740948	-0.0145398	-0.51732	-0.37254	1.28697	3.76673	1.2529	2.43978	0.760704	-0.795442	-0.767222	-0.972905	0.836924		5.14483
		prostate (prostate gland)		-0.976686	-0.461467	-0.446759	-0.311783	-0.614515	-1.14886	-0.748759	0.933192	-0.410613	0.264729	0.104655	-0.50632	0.995851	1.25968	-0.254978	1.58205	0.655363	-0.520515	-1.73722	0.464997	-0.233418	-0.489612	1.16495	-0.28154	0.234681	-0.513539	1.09797	0.497729	1.2409	0.142778	0.573704	0.219558	-1.04222	-0.983905	0.249924		4.91083
		putamen		3.605	-0.69078	-0.936073	-0.572097	-0.779829	-1.47417	-0.580073	1.51588	-2.70193	0.304415	0.354342	-0.732634	0.764537	1.28437	-0.109293	1.71173	0.577049	-1.76283	-1.83554	0.173683	-0.101732	-0.916927	1.06663	-0.324854	-0.488634	-0.434854	1.51766	1.05541	1.39059	0.0194635	0.60339	0.254244	-1.03054	-1.51822	0.79261		4.98151
		pyloric antrum		0.473657	-0.320123	0.071584	-0.717441	-1.34417	-0.689513	-0.385416	1.21654	-0.62127	-0.288928	0.0319988	0.370023	1.64519	1.34802	-0.413635	0.991389	0.425706	-0.205173	-1.98288	1.25434	-0.182074	0.22373	-0.010709	-0.734197	-0.452977	-0.834197	1.15232	0.711072	1.15124	-0.331879	0.167047	0.0159011	-1.62188	-0.449562	0.336267		4.22817
		quadriceps femoris muscle		-1.30194	-0.609724	-1.51102	0.14996	0.039228	-1.00711	-0.915016	-0.388064	-1.48987	0.230472	0.842399	-0.148577	1.86059	0.346423	-0.0832358	1.43479	-0.264894	-0.958773	-2.14448	0.0357402	1.17733	-1.76487	-0.228309	0.259203	2.50042	0.628204	1.37572	0.858472	1.47064	0.40252	1.25645	-0.299699	-0.69448	-1.74216	0.683667		5.73157
		rectosigmoid colonic mucosa		-0.485429	0.181791	-0.302501	0.267474	-1.42726	-0.7596	-0.939502	0.241449	-2.08036	1.02999	-0.357087	-0.0500627	1.75911	0.497938	-0.355722	0.138303	0.34062	-0.173258	-1.42597	1.85025	-0.692161	-0.494355	-0.585795	-0.772283	2.20794	-0.127282	1.39123	-0.0800142	0.113157	-0.419965	1.20796	0.979815	-1.35397	-0.352647	1.02818		3.95008
		rectum		1.7226	-1.24118	-1.06647	-1.0025	0.671771	-0.966571	-0.528473	-1.79152	-0.0723272	0.155015	0.587942	1.32797	2.24514	0.919965	-1.11169	-0.402669	-1.01735	1.34777	-1.76994	2.64628	-1.68013	-2.25733	0.915234	-1.78825	2.58897	-0.484253	1.08526	-0.256985	-0.175814	1.47206	-0.0850095	0.869844	0.720063	-1.12162	-0.45579		3.58611
		rectus abdominus muscle		-1.7906	-0.24238	-0.851673	-0.133698	-0.648429	-1.06577	-0.130673	0.725278	-2.57253	0.695814	0.668741	-0.0442341	0.780936	0.448766	0.196107	1.90313	1.05145	-1.59243	-1.85814	0.299083	-0.0333321	-1.09653	-1.23697	0.158547	0.253766	0.577546	1.88106	1.17782	1.84699	0.260864	1.63679	-0.494356	-0.621136	-1.30582	1.15601		5.44191
		renal (kidney) cortex		-1.22426	-0.481037	-0.51533	-0.240355	-0.449086	-1.27543	-0.43033	1.42362	-1.92618	0.260158	0.304085	-0.404891	1.14328	1.44411	-0.0675502	1.55847	0.746792	-1.34209	-1.76379	0.514426	-0.216989	-0.806184	0.912377	-0.088111	-0.285891	-0.255111	1.5014	0.907157	1.30233	0.188206	0.703133	-0.0480136	-0.876794	-1.02148	0.809353		5.19826
		renal (kidney) medulla		-0.496429	-0.667209	-0.826502	-0.387526	-0.685258	-1.3576	-0.632502	1.42745	-2.16636	0.385986	0.337913	-0.416063	1.12211	1.39094	-0.0317209	1.7003	0.55262	-1.35526	-1.86297	0.675254	0.278839	-0.149355	0.708205	-0.191283	-0.440063	-0.373282	1.38923	1.09799	1.74716	0.0920348	0.679961	0.0378149	-0.969965	-1.10265	0.488182		5.11408
		renal tubulointerstitium		-1.86017	-0.317952	-0.625245	0.057731	-0.505001	-1.65234	-0.500244	1.47471	-2.0171	0.112243	0.50517	-0.148806	1.17637	0.914195	-0.639464	1.37656	0.841877	-1.437	-1.91271	0.857512	-0.305903	-0.998098	1.66246	-0.155025	0.841194	-0.577025	1.20549	0.895243	2.52941	0.133292	0.685219	0.289073	-0.650708	-1.67539	0.420438		5.53834
		retina		-1.34326	-0.485038	-1.68233	-0.0463546	0.173914	-2.39243	-0.639331	1.58262	-1.98618	0.488157	0.899084	-0.287891	0.193279	-0.0808915	-0.0355497	1.70347	-0.724208	-1.92509	-1.33679	-0.491574	0.290011	-1.77718	0.0623764	0.730889	-0.178891	0.122889	1.3854	0.436158	2.21433	1.05921	1.21813	3.84299	-0.220794	-1.83548	1.06635		5.50926
		retinal pigment epithelium		-0.880286	-1.06807	-0.659359	-0.437383	-0.771115	-1.67146	-0.643359	0.602592	1.71879	0.269129	-0.0129445	0.17808	0.808251	1.07508	-0.567578	2.40045	0.394763	-0.897115	-2.06482	0.656397	-0.492018	-0.754213	0.660348	-0.24614	-0.71792	-0.58414	1.13637	1.16713	3.2273	0.193178	0.427104	0.0749584	-1.06482	-1.6555	0.198324		5.19223
		right ventricle interventricular septum		-1.98346	-1.02724	-0.18053	0.600446	-0.150286	-1.25863	-0.358531	1.68842	-2.23838	-0.166042	0.0968842	-0.411092	2.46508	1.74391	-0.33875	1.30527	1.08459	-1.31629	-2.50899	0.574225	0.0288113	-1.51338	-0.787823	-0.0483111	1.75391	-0.163311	1.3862	1.61296	1.18513	0.208006	0.745933	-0.399213	-1.01499	-1.74468	1.13015		5.30405
		salivary gland		-0.472715	-0.245495	-0.279788	-0.202811	-0.582544	-1.06989	-0.581788	1.68116	-2.14264	0.3017	0.109627	-0.537348	0.960822	1.70565	-0.150007	1.72802	0.602334	-1.28654	-1.83225	0.477969	-0.0534459	-0.321641	-0.27808	-0.172568	-0.501348	-0.475568	1.56594	0.5517	1.40787	0.0347491	0.674676	0.0885299	-0.963251	-0.499934	0.758896		4.9558
		seminal vesicle		-0.0589712	-0.414752	-1.25304	0.435932	-0.679801	-1.39014	-1.05404	0.328907	-1.1499	0.648443	-0.11463	-0.237605	0.634565	0.184395	-0.501265	1.47476	0.690077	-0.268801	-1.45151	0.521712	0.275296	-1.2709	0.535663	0.405174	1.51639	-0.282825	1.30069	0.419443	1.13861	0.492492	0.809419	0.0472724	-0.750508	-1.22319	0.242638		5.08754
		sigmoid colon		0.4506	0.12282	0.251526	0.464503	-1.20423	-0.22757	-0.450473	0.266478	-1.56833	0.00201494	-0.932059	-0.938034	2.20614	0.664966	-1.29969	0.497332	0.533649	0.137771	-1.91194	2.20228	-1.19213	-0.614327	-0.623766	-0.682254	2.46097	-1.02025	0.950258	0.276015	0.826186	-0.0329367	-0.0210094	1.27184	-0.887937	0.0683808	-0.0467907		3.93511
		sigmoid colonic mucosa		-0.340629	-0.0674093	-0.172702	0.573274	-1.36646	-0.662799	-0.967702	0.591249	-1.89556	0.642786	-0.758287	0.609737	1.33191	0.527737	-1.10992	0.214103	0.63742	0.322542	-1.30817	1.97605	-0.422361	-0.828555	-0.406994	-0.609482	2.48474	-1.16548	0.95303	0.589786	0.584957	-0.446165	0.475762	1.23962	-0.942165	-0.125848	-0.158019		4.07588
		skeletal muscle		-1.26011	-0.375895	-0.739188	-0.0882119	-0.427943	-0.881285	-0.173188	1.52176	-2.44404	0.4413	0.489227	-0.305749	0.733423	1.38525	0.0675934	1.97962	0.763934	-1.52894	-1.83965	0.456569	-0.150846	-1.02904	-0.42948	0.030032	0.116251	-0.175968	1.68754	0.8043	0.987471	0.202349	0.992276	-0.223871	-0.743651	-0.767334	0.925495		5.1734
		skin		3.87097	-0.681809	-0.800102	-0.425126	-0.455858	-1.2202	-0.885102	-0.115151	-1.69096	0.240386	0.277313	0.0273374	0.673508	0.374338	-0.893321	0.352703	0.53502	-0.440858	-1.47257	-0.0893459	0.0652398	-1.49696	1.43461	-0.944882	2.80834	-0.855883	0.84063	0.497386	0.859557	-0.123565	0.157362	0.858216	-0.424565	-0.983248	0.126581		4.47048
		small intestine		0.139571	-0.672209	0.319498	-0.203526	-1.58226	-0.272599	-0.991501	0.96045	-2.02636	0.362986	-0.676087	-0.0640627	1.82911	0.848937	-1.08272	0.846303	0.70662	0.315742	-1.34596	1.88325	-0.20816	-0.142356	-0.370795	-0.553282	1.12694	-1.12428	0.96023	0.750986	1.06916	-0.100965	-0.113038	0.684816	-1.46597	0.0643523	0.127181		4.13408
		spinal cord		-0.614029	-0.590809	-0.752102	-0.322126	-0.759858	-1.6652	-0.584102	1.56885	-0.830955	0.394386	0.264313	-0.567663	0.807508	1.34734	-0.0663215	1.7827	0.621021	-1.72486	-1.69656	0.414654	-0.252761	-0.882955	1.34561	-0.264882	0.523337	-0.354882	1.55963	1.09739	1.71856	0.061435	0.576362	-0.0547842	-1.05657	-1.44325	0.401581		5.03148
		spinal ganglion (dorsal root ganglion)		-0.578	-0.537781	-0.701073	-0.319097	-0.797829	-1.73617	-0.590074	1.30088	-1.49393	0.485415	0.231342	-0.630634	0.921536	1.51337	-0.194293	1.67073	0.569049	-1.74583	-1.78554	0.233683	-0.254732	-0.810927	2.23263	-0.250854	0.756366	-0.399854	1.56366	0.816414	1.52259	0.0474636	0.62639	0.162244	-1.06654	-1.05622	0.29561		4.99751
		stomach		-0.394771	0.230448	0.485156	-0.0458685	-1.3526	-0.435942	-0.376845	0.367107	-1.1227	0.117643	-0.49943	-0.0604059	1.60476	1.22259	-0.668064	0.88296	0.500277	0.1344	-1.42831	1.60291	-1.1795	-0.740698	-0.198137	-0.072625	0.260594	-1.07062	1.52889	0.532644	0.579814	-0.046308	0.181619	0.502473	-0.955308	-0.278991	0.192838		3.81074
		stomach cardia		-0.387429	-0.315209	0.0754981	-1.02653	-1.40926	-1.2706	-0.447502	1.21645	-0.712355	0.205986	0.290913	-0.0130627	1.33811	1.53194	-0.365722	1.2163	0.54062	-0.450258	-1.84997	1.36225	0.22584	0.0106446	-0.326795	-0.688282	-0.517062	-0.661282	1.61923	1.19099	1.21516	-0.265965	0.384961	-0.0781844	-1.36397	-0.612648	0.337181		4.35708
		stomach fundus		-0.0783145	-0.514095	-0.0193876	-0.685412	-1.22914	-0.876484	-0.393388	1.32356	-0.454241	-0.1459	0.00202705	0.611051	1.67722	1.50605	-0.594607	1.15342	0.423734	-0.127144	-1.73885	1.11437	0.222954	0.163759	-0.26868	-0.716168	-0.385948	-0.730168	0.947344	0.810101	1.04827	-0.289851	0.182076	-0.13507	-1.52485	-0.502533	0.224295		4.3192
		subcutaneous abdominal adipose tissue (SAAT)		-1.57743	-0.234209	-1.1215	0.442474	1.05474	-1.2356	-0.880501	0.72945	-2.59136	0.474986	-0.319087	-0.121063	1.02111	0.874937	-0.872721	0.739303	0.50562	-0.675258	-1.40697	0.982254	-0.138161	-0.946356	-0.581794	0.410718	3.83894	-0.0622824	0.30323	1.39699	1.27516	-0.299965	0.456961	0.274815	-1.11797	-0.763648	0.164181		4.83708
		subcutaneous adipose tissue (SAT)		-1.17574	-0.121524	-1.17982	0.180159	0.369428	-1.79991	-0.684816	0.887135	-2.03467	0.278672	0.470599	-0.278377	0.545794	0.151623	-0.510036	1.57699	0.263306	-0.800572	-1.77928	0.0349405	-0.403475	-0.997669	-0.220109	0.780404	3.54362	-0.112597	1.06792	1.40467	0.954843	0.710721	0.685648	-0.909499	-0.41728	-1.05196	0.570867		4.82177
		substantia nigra		-0.250857	-0.843638	-1.01993	-0.0799547	-0.675687	-1.51203	-0.37493	1.57302	-1.94978	0.0625576	0.310484	-0.600492	0.35968	0.893509	-0.26015	1.79887	0.292192	-1.80969	-2.05739	0.368825	-0.259589	-1.26978	1.96578	-0.135711	1.59351	-0.258711	1.4138	1.88856	1.77373	0.302607	0.784533	-0.380613	-0.927394	-1.62908	0.913753		5.33466
		subthalamic nucleus		-0.959885	-0.687666	-0.739959	-0.508983	-0.691715	-1.41406	-0.332958	1.50699	-1.84181	0.470528	0.299456	-0.59152	0.754651	1.51648	-0.030178	1.76185	0.571163	-1.85171	-1.77042	0.430797	-0.225617	-0.896813	1.71875	-0.284739	0.86848	-0.450739	1.57677	1.41553	1.5137	0.105578	0.625505	-0.123642	-1.01042	-1.29911	0.575724		4.99063
		superior frontal gyrus		2.25169	-0.811095	-1.09939	0.247588	-0.985144	-1.56849	-0.514387	1.91956	-2.81924	-0.0238999	0.218027	-0.770948	0.136222	0.534051	-0.354607	1.59142	0.374734	-1.66814	-2.53085	0.311369	-0.231046	-1.18824	1.16232	-0.575168	-0.260949	-0.296168	1.24334	3.4391	1.14827	2.41215	0.901076	-0.36607	-1.19985	-1.36453	0.737295		5.6312
		superior vestibular nucleus		-0.587229	-0.646009	-0.756302	-0.336326	-0.815058	-1.5844	-0.482302	1.68265	-2.18416	0.406186	0.337113	-0.678863	0.861308	1.33614	-0.0415211	1.8155	0.59982	-1.81106	-1.69077	0.329455	-0.21496	-0.852155	1.72541	-0.232082	0.196137	-0.351082	1.65443	1.74319	1.70036	0.116235	0.557161	-0.120984	-0.880765	-1.36945	0.574381		5.10728
		synovium (synovial membrane)		-1.21734	-0.872123	-0.509416	-0.37944	0.0618284	-1.40851	-0.625416	0.995535	-2.17127	0.416071	0.247998	-0.642977	0.892194	1.09602	0.130364	1.74539	0.601706	-1.28217	-1.92488	0.33334	-0.0330745	-0.80427	-0.0407089	-0.102196	1.84602	0.838803	1.33632	1.16807	1.26224	0.228121	0.792047	0.0999015	-0.96388	-1.38656	0.272267		5.14117
		tarsal conjunctiva		-0.421086	-1.39587	0.392841	0.355817	-0.698915	-0.349256	-0.325159	0.232792	-0.249012	-0.347672	0.0382562	0.80028	3.21745	0.68628	-0.354378	1.11365	0.140963	-0.767915	-1.45862	1.3916	-0.619817	0.0359877	-1.47945	1.20706	0.39428	0.370061	0.286573	0.401329	-1.6025	1.03038	0.660304	-0.890842	-1.85162	-0.571306	0.627524		3.14643
		temporal lobe		0.493914	-0.681866	-0.781159	-0.337183	-0.737915	-1.78326	-0.487158	1.46379	-2.57901	0.363329	0.317256	-0.63872	0.715451	1.40928	0.000621477	1.69165	0.634963	-1.77891	-1.66662	0.332598	-0.183817	-0.779012	1.05355	-0.241939	-0.13172	-0.39594	1.65257	2.08533	1.5165	0.635378	0.765304	-0.115842	-0.942622	-1.43531	0.566524		5.11243
		testicular lobules		-1.01474	-0.424523	-0.764816	-0.637841	-0.504572	-2.01191	-0.877816	1.43213	-2.43467	-0.0773281	0.619599	-0.627377	-0.0782061	-0.143377	-0.462036	1.22399	0.0523059	0.332428	-2.04828	-1.07006	-0.573474	-1.65667	3.56389	0.0144032	-0.649377	-0.563596	2.84792	5.30167	1.50084	0.347721	0.497648	0.586501	-0.80428	-1.40296	0.506867		5.39777
		testis (male gonad)		-0.762914	-0.511695	-0.953988	-0.525012	-0.667744	-1.61108	-0.522988	1.17196	-2.38784	0.3975	0.398427	-0.778548	0.581623	1.02045	-0.205207	1.64382	0.399134	-0.863744	-1.88545	-0.0132309	-0.536646	-0.948841	3.10572	-0.233768	-0.816549	-0.563768	2.04974	3.5965	1.85767	0.0705494	0.644476	0.0823295	-1.09245	-1.40513	0.266695		5.0566
		thalamus (dorsal thalamus)		-0.647	-0.53678	-0.760073	-0.257098	-0.732829	-1.61717	-0.496074	1.40788	-2.55693	0.365415	0.336342	-0.619635	0.777536	1.37837	-0.116293	1.73173	0.545049	-1.88583	-1.72054	0.244683	-0.175732	-0.874927	2.42763	-0.210854	0.443366	-0.501854	1.58266	1.47341	1.51359	0.0634635	0.69739	-0.049756	-0.822537	-1.11122	0.70461		5.06551
		thyroid gland		-0.105258	-0.321037	-0.58933	-0.0533547	-0.656087	-1.08443	-0.92933	0.292621	-0.542184	0.833158	0.376084	-0.449891	1.06328	1.02211	-0.31455	1.34647	0.230792	-0.248087	-1.83879	0.502426	0.243011	-1.00518	1.36638	-0.596111	-0.693892	-0.25811	1.3744	0.807158	1.67533	0.233206	0.716133	-0.413014	-0.884794	-1.18248	0.0833526		4.38726
		tongue		0.490629	-0.253152	-0.388444	-0.395469	-0.871201	-0.839542	-0.614445	1.37251	-2.1093	0.337043	0.17197	-0.592006	0.781165	1.38299	-0.118665	1.40636	0.551677	-0.877201	-1.59191	0.696312	-0.093103	-0.409298	0.500262	-0.248225	-0.371005	-0.115225	1.52429	0.472043	1.13721	-0.144908	0.533018	0.0418729	-0.953908	-0.859591	0.447238		4.68714
		trachea		-0.173315	-0.337095	-0.0413879	-0.347412	-1.21814	-0.643485	-0.818387	1.36056	-1.51524	0.133101	0.196027	-0.500949	1.06722	1.00705	-0.465607	1.69742	0.669735	-0.584143	-1.69985	0.782368	-0.0890461	-0.156241	0.79032	-0.562168	-0.333948	-0.480168	1.24934	0.4541	1.33727	0.101149	0.442076	0.32393	-1.31385	-0.463534	0.132295		4.5902
		transverse colon		0.525857	-0.309923	0.496784	0.58576	-1.43997	0.133687	-0.362216	-0.159265	-1.06807	-0.234728	-1.2418	-0.930777	3.77639	1.11522	-1.62944	-0.047411	0.509906	0.162028	-2.11568	2.22054	-1.58087	-0.12807	-0.944509	-0.712997	2.73322	-1.153	0.680516	0.195272	0.799442	0.51932	-0.287753	1.0601	-0.91868	0.223638	-0.472533		3.38837
		trigeminal ganglion		-0.731114	-0.801895	-0.363187	-0.298212	-1.05294	-1.52529	-0.673187	1.32576	-0.543041	0.3253	0.0852274	-0.469749	1.50142	1.43325	-0.326407	1.97662	0.509935	-1.55994	-1.81065	0.255569	-0.240846	-0.536041	1.83152	-0.422968	0.623252	-0.545968	1.23754	0.8293	1.49947	-0.0376507	0.380276	0.13113	-1.30965	-0.907334	0.210495		4.7834
		urethra		-0.0683998	-0.93618	-0.0234729	-0.421498	-0.931229	-1.22057	-0.733474	1.13248	-0.195327	0.0970146	-0.140059	-0.446034	0.953136	0.998966	-0.330693	1.21033	0.154649	0.136771	-1.67194	0.861283	0.441868	-0.349327	0.214234	-0.466254	0.630965	-0.490254	1.10626	0.590015	1.02618	0.148063	0.27799	0.177844	-1.25494	-0.696619	0.21821		4.75011
		urinary bladder		0.0141431	-0.474637	0.28107	-0.251955	-0.788687	-0.584028	-1.36293	0.942021	0.354216	0.292557	-0.0635154	0.0105091	0.66868	0.780509	-0.98015	0.898875	0.166191	0.975313	-1.12239	1.00683	-0.850589	-1.32978	0.231777	-0.321711	0.354509	-0.0197111	0.524801	0.348558	0.390728	0.222606	0.196533	1.05639	-1.26239	-0.288077	-0.0162475		4.21266
		uterine cervix		-0.426115	-0.640895	-0.448187	-0.635211	-0.894943	-1.27029	-0.831187	1.37176	-0.146041	0.2073	0.0702273	-0.441749	1.65042	1.86325	-0.237407	1.56762	0.565935	-1.23194	-1.90465	0.481569	0.227154	-0.690041	1.31252	-0.432968	-0.365748	-0.334968	1.39654	0.521301	1.21247	-0.0326508	0.451276	-0.0398703	-1.19165	-1.02333	0.320495		4.7594
		uterine endometrium		-1.61314	-0.884923	-0.515216	0.24876	-1.00397	-1.53231	-0.925216	0.720736	-1.46307	0.304272	-0.182802	-0.358777	2.72939	1.46922	-0.563435	1.38159	1.65991	-1.59697	-1.75668	0.85154	-0.325875	-1.07507	3.26749	-0.286997	0.336223	-0.447997	0.963515	0.689272	1.50944	-0.0906792	0.396247	0.0331008	-1.29368	-0.861362	0.217467		4.72237
		uterine myometrium		-1.21729	-0.486066	-0.716359	-0.407384	-0.710115	-1.29346	-0.743359	1.47259	-1.89921	0.389129	0.220056	-0.59092	1.53025	1.61408	-0.00857825	1.77445	0.920763	-1.45411	-1.76882	0.270398	0.442983	-0.834213	1.62935	-0.239139	-0.13392	-0.341139	1.45737	0.666129	1.4163	0.0671777	0.729104	0.0149581	-1.06882	-1.26751	0.565324		4.98923
		uterus		-1.1642	-0.51598	0.0487264	0.169703	-1.09003	-0.835371	-1.18527	0.823678	-1.59213	0.219215	-0.0668581	-0.754835	2.00534	1.68917	-0.700493	1.65953	1.33385	-0.719029	-1.31174	0.192483	-0.370932	-0.726126	2.21543	-0.364054	0.222166	-0.415054	0.931458	0.169215	0.790386	0.032264	0.37319	0.557044	-1.38874	-0.307419	0.0754101		4.49431
		vagina		0.808571	-0.441209	-0.395502	-0.501526	-0.985258	-1.2606	-0.857502	1.42945	-1.25636	0.358986	0.0449131	-0.795063	1.53711	1.60194	-0.172721	1.4063	0.57962	-1.00326	-1.90897	0.463255	0.01284	-0.381355	1.22621	-0.471282	-0.463063	-0.219282	1.19523	0.425986	1.10116	-0.0489651	0.558961	0.135816	-1.24997	-0.837648	0.363181		4.70308
		vastus lateralis muscle		-1.64203	-0.543809	-1.2011	0.0898737	-0.325858	-1.1002	-0.307102	1.05685	-2.33996	0.231386	0.648313	-0.114663	0.585508	0.748338	-0.049321	1.8047	0.62402	-1.40586	-1.87656	0.494654	0.0422395	-1.31396	-1.04439	0.249118	1.57034	0.0511175	1.55363	1.02139	1.83856	0.402435	1.36636	-0.475784	-0.585565	-1.09825	1.04558		5.43148
		ventral tegmental area		-0.364286	-0.518066	-0.649359	-0.363383	-0.757115	-1.56146	-0.516359	1.59459	-2.40021	0.453129	0.126056	-0.72092	0.798251	1.43208	-0.0255784	1.74645	0.619763	-1.71712	-1.74382	0.545397	-0.127018	-0.825213	1.96135	-0.26914	-0.0159199	-0.45314	1.58737	1.69613	1.6473	0.0621776	0.614104	0.0389583	-0.933822	-1.3685	0.407324		4.98923
		vermis		-0.877028	-0.192809	-1.2151	-0.198126	-0.351858	-1.2992	-0.653102	1.55785	-2.54396	0.522386	0.497313	0.409338	0.592508	1.14534	0.196679	1.6747	0.69502	-1.48186	-1.71157	0.268654	0.403239	-1.17696	0.753606	-0.207882	-0.829663	0.0831178	1.80863	0.602386	1.72656	0.349435	1.00836	0.220215	-0.995565	-1.52925	0.748581		5.08548
		vulva		2.8416	-0.54718	-0.0504733	-0.365497	-0.792229	-0.812571	-0.916473	1.20148	-1.96933	0.131015	-0.105059	-0.431034	0.552136	0.974966	-0.578693	1.33233	0.591649	-0.394229	-1.65094	0.598283	-0.759132	-0.785327	0.292234	-0.461254	0.461966	-0.813254	1.10626	0.278015	1.24819	0.0130632	0.404991	0.721844	-1.04194	-0.43162	0.15621		4.42511
				0.0543001	-0.487895	-0.545977	-0.0953302	-0.680865	-1.23251	-0.65799	0.941849	-1.57496	0.194761	0.0823127	-0.288571	1.07276	1.00936	-0.421479	1.33089	0.465316	-0.931687	-1.76484	0.601141	-0.26855	-0.925186	0.72673	-0.212258	0.76435	-0.371113	1.24024	1.22708	1.22454	0.357757	0.618572	0.129768	-0.962026	-1.05252	0.432015
		Standard deviation		1.50025	0.462202	0.585665	0.398245	0.494242	0.52812	0.367037	0.642882	1.00546	0.272349	0.48627	0.500329	0.774505	0.583295	0.444146	0.559993	0.461492	0.847597	0.334444	0.67538	0.543953	0.542526	1.24397	0.398741	1.20948	0.418442	0.456181	1.031	0.684405	0.733325	0.373147	0.670276	0.335997	0.663415	0.415637
		Selected at the end of the six-step procedure				0.585665	0.398245	0.494242	0.52812	0.367037					0.500329		0.583295	0.444146				0.334444	0.67538				0.398741							0.373147		0.335997	0.663415			0.473096	mean
	* The expression of each gene by each human non-lymphoid tissue (nl) and the mean expression of each gene by purified untouched/activated T cells (Tc) were expressed as log2. Then, the difference between expression in each non-lymphoid tissue and mean T cell expression (nl/Tc) was evaluated, and the mean of nl-Tc (M_nl/Tc) was calculated for each tissue. Finally, the difference between nl/Tc and …
	$ (nl/Tc)/(M_nl/Tc) > 3.32 are highlighted in pink
		Included (no more than 1 tissue in pink, green) and excluded (2 or more tissues in pink, red) genes		BCL11B	CCR7	CD2	CD247	CD28	CD3D	CD3G	CD6	CD69	CD96	CTLA4	GPR171	GZMA	GZMK	ICOS	IFNG	IL2RB	IL7R	ITK	KLRB1	LAT	LCK	LEF1	PYHIN1	RNF125	SH2D1A	SIRPG	STAT4	TCF7	THEMIS	TIGIT	TRAC	TRAT1	TRBC1,TRBV25-1	UBASH3A
			Non-lymphoid tissues with values highlighted in pink (nl/Tc)/(M_nl/Tc) > 3.32 for the specified gene are reported	associative striatum												transverse colon										dermal papilla		colonic gland (crypt)			frontal pole	epididymal corpus	genu		retina
				caudate nucleus																						epididymal caput		subcutaneous abdominal adipose tissue (SAAT)			heart atrium
				diencephalon																						genu		subcutaneous adipose tissue (SAT)			heart left atrial appendage
				epidermis																						internal (medial) globus pallidus					heart right atrial appendage
				gingiva																						testicular lobules					pituitary gland (hypophysis)
				nipple																											postcentral gyrus
				putamen																											prefrontal cortex
				skin																											superior frontal gyrus
																															testicular lobules
																															testis (male gonad)

## Sheet: Table S4B
		Supplemental Table 4B. Exclusion of genes showing inconsistently lower expression in non-lymphoid tissues than in T cells (round 5)
		(This is a repetition of round 4 because the M_nl/Tc value of each tissue [AO column] was altered after the exclusion of genes in round 4)
				(nl/Tc)/(M_nl/Tc)*$
		Non-lymphoid Tissues		CCR7	CD2	CD247	CD28	CD3D	CD3G	CD6	CD69	CD96	CTLA4	GPR171	GZMA	GZMK	ICOS	IFNG	IL2RB	IL7R	ITK	KLRB1	LAT	LCK	PYHIN1	SH2D1A	SIRPG	TCF7	THEMIS	TIGIT	TRAC	TRAT1	TRBC1,TRBV25-1	UBASH3A						M_nl/Tc
	TEST AND CONTROL GROUP	accumbens nucleus	Non-lymphoid tissues	-0.68138	-0.990673	-0.197697	-0.535429	-1.35077	-0.328673	1.59228	-2.30253	0.371815	0.555742	-0.473234	0.632938	1.26377	0.0361077	1.98913	0.604449	-1.70443	-1.77214	0.286083	-0.197332	-0.887526	0.001547	-0.163453	1.54706	1.81499	0.884864	0.80779	0.324644	-0.788136	-1.21182	0.87201						5.29191
		adipose tissue (fat)		0.00436202	-0.252931	-0.292955	-0.909687	-0.986028	-0.666931	1.10502	-0.473785	0.257557	-0.230516	-0.233492	1.16668	1.58351	-0.44515	1.51787	0.460191	-0.667687	-1.55439	0.929825	-0.157589	-0.259785	-0.566712	-0.601711	1.2138	0.878728	-0.285394	0.495532	0.295386	-1.07639	-0.549077	0.301752						4.44365
		adrenal gland		-0.588026	-0.222318	-0.176342	-0.901074	-1.71942	-0.725318	0.857633	-1.57217	0.375169	0.284097	-0.356879	1.18429	1.29712	-0.142537	1.51049	0.307804	-0.345074	-1.32278	0.190439	-0.530976	-1.09817	-0.261098	-0.0530984	2.37241	1.61434	-0.0327813	1.26415	0.129999	-1.01078	-1.12346	0.794365						5.08627
		adrenal gland cortex (adrenal cortex)		-0.707671	-0.480963	-0.330987	-0.459719	-0.936061	-0.338963	2.00499	-1.59382	0.00452474	0.245452	-0.112525	1.11865	1.30248	-0.475183	1.60184	0.398159	-0.350719	-1.75143	0.167793	-0.694622	-1.12582	-0.0347435	-0.0707434	1.17377	1.6597	0.300573	0.7115	-0.150646	-0.814426	-1.10511	0.84472						5.13662
		amygdala		-0.592413	-0.912705	-0.241729	-0.491461	-1.2988	-0.360705	1.76325	-1.96256	0.354783	0.52071	-0.434266	0.549905	1.19773	-0.0359242	2.0621	0.674417	-1.75646	-1.74117	0.248052	-0.359364	-1.10156	0.0575145	-0.135486	1.48103	1.86795	1.10683	0.824758	-0.0833879	-0.741168	-1.19685	0.736978						5.35088
		aortic valve		-1.46819	-0.0674795	0.0844969	1.76576	-1.63558	-1.30548	0.553472	-0.910333	-0.530992	0.0829358	0.25196	2.39913	0.66796	-0.556699	0.515326	1.15964	-0.132235	-1.93994	0.969277	0.0888627	-1.12833	-0.00725922	-0.14326	1.12925	0.30018	0.349058	0.322984	-0.231162	-1.09694	-0.515625	1.0292						4.51011
		ascending colon		0.948104	0.395811	0.780787	-1.00895	-0.0052866	-0.455189	-0.0292375	-1.17404	-0.188701	-1.35677	-0.91875	2.51742	1.19625	-1.37241	0.0716159	0.460933	0.0150552	-1.55165	2.33157	-1.44185	-0.297042	-0.719969	-0.776969	0.917543	0.57047	0.258348	-0.0217253	1.55313	-0.653652	0.366665	-0.411506						3.3504
		ascending colonic mucosa		0.0179104	0.252617	0.559593	-1.18114	-0.30848	-1.27538	0.396569	-1.72324	-0.0738949	-0.916967	0.210057	2.42223	1.18406	-1.0866	0.264423	0.509739	0.409862	-0.948846	2.26137	-0.755041	-0.443236	-0.607163	-0.995163	0.198349	0.440276	0.0211546	0.160081	1.36593	-0.335845	-0.0535285	0.0303003						3.6652
		associative striatum		-0.856703	-0.661995	1.00398	-0.710752	-1.70909	-0.796995	1.09296	-2.11085	-0.0265076	0.167419	-0.891557	0.377614	0.034444	-0.155215	1.63081	0.622126	-2.03475	-1.90846	0.677761	1.06535	-1.52485	-0.0797758	-0.266776	1.83874	1.70766	0.761541	1.80847	1.89332	-0.715459	-1.24114	1.00869						5.73659
		basal ganglia		-0.366541	0.685166	-0.0558585	-0.69759	-1.15293	0.154166	1.19112	-2.47069	0.442654	-0.0174192	0.311605	0.276776	1.9836	-0.202053	1.93497	0.138288	-2.20259	-2.4153	0.587922	-0.217493	-0.805688	-0.445614	-0.729615	2.4659	1.23982	0.332703	0.698629	-0.0655169	-0.0102971	-1.13398	0.545849						5.17275
		biceps brachii		-0.28196	-1.33725	-0.279278	0.0629907	-1.45035	-0.401253	1.0327	-2.27911	0.279234	0.919162	-0.332814	0.333356	0.325186	-0.101473	1.68355	0.342869	-1.46301	-1.66772	0.179502	-0.660912	-1.36011	0.552966	0.149966	1.53148	2.20841	0.814283	1.15621	-0.398936	-0.167717	-0.530399	1.14043						5.07233
		biceps femoris muscle		-0.486316	-0.969608	0.0233677	-0.117364	-0.724706	-0.663608	-0.272657	-1.38846	0.108879	0.703807	-0.0231693	1.657	1.00783	-0.0858282	1.7952	0.0895137	-1.06036	-2.10307	0.514148	-0.260266	-1.55946	0.214611	0.710611	1.43612	0.974051	0.568929	1.05886	0.0717089	-0.364071	-1.63675	0.781074						5.29798
		brain (encephalon)		-0.424057	-0.385351	0.135625	-0.832106	-1.24445	-0.49035	1.2696	-2.0882	0.434137	0.283064	-0.364911	0.80326	1.08309	-0.16957	1.88945	0.506772	-1.52211	-1.82881	0.266406	-0.127009	-1.3532	-0.350131	-0.36913	1.79738	1.65431	1.96119	1.01711	-0.0100328	-0.863813	-1.4015	0.723333						5.43524
		breast (mammary gland)		-0.403606	-0.00789815	0.623077	0.0943459	-0.995996	-0.691899	0.600053	-1.76875	0.130589	-0.0824842	-0.23946	1.23071	1.37054	-0.788118	1.19191	0.830223	-0.148655	-1.70936	0.811857	-0.369557	-0.787752	0.0193212	-0.444679	1.12983	1.39276	0.295638	0.242565	0.228419	-1.22036	-0.722045	0.188785						4.62669
		Brodmann area 10		-0.407832	-0.242124	0.0868515	-1.39288	-1.20922	-0.179124	1.26283	-2.97498	0.825363	0.0402903	-0.480685	0.385485	1.61032	0.268656	2.35068	0.540997	-1.64588	-2.12159	0.733632	0.256217	-0.999978	-0.902905	-0.650905	1.81461	2.19053	2.37841	0.813339	-0.109807	-1.26459	-1.42227	0.446558						5.25546
		Brodmann area 46		-0.561542	-1.48083	0.174141	0.13441	-2.07993	-0.512834	0.981117	-1.88569	0.470654	0.906581	-0.246395	0.266776	-0.0893946	0.0679467	1.78797	-0.265712	-1.69759	-1.6013	-0.0390781	-0.391492	-1.58469	0.590385	0.154385	1.4729	1.70683	3.3547	1.51263	-0.850517	-0.291297	-1.08498	1.08185						5.58675
		bronchus (primary, main stem)		0.00887829	-0.178415	-0.488439	-1.34417	-0.501512	-0.791415	1.12954	-0.748269	-0.0119269	0.275	-0.0119756	0.945195	1.18602	-0.643634	1.15539	0.440708	0.170829	-1.42688	0.872341	-0.115073	0.479732	-0.887195	-0.551195	1.22932	0.955244	-0.455878	0.285049	0.495903	-1.44988	-0.212561	0.189268						4.05417
		caecum (cecum)		-0.647283	0.449424	0.5804	-0.821332	0.204327	0.0694243	-0.0316249	-0.77143	0.251912	-1.47616	-0.743137	3.25703	0.772863	-1.8708	0.147229	0.348546	0.670668	-1.18704	2.20218	-1.49723	-0.110429	-0.452356	-0.630356	0.480156	0.760083	0.753961	0.0578871	0.649741	-0.94404	0.500278	-0.972893						3.64101
		caudate nucleus		-0.687541	-0.944834	0.132142	-0.32059	-1.57093	-0.204834	1.35212	-2.18769	0.316654	0.649581	-0.493395	0.508776	0.619605	-0.0650534	1.80497	0.426288	-1.74359	-1.6103	0.0129221	0.126507	-0.758688	0.253386	0.00538531	1.5139	2.05882	0.674703	1.01463	0.199483	-0.639298	-1.31698	0.873849						5.47075
		cerebellum		-0.459089	-1.22038	0.233594	-0.355138	-1.97848	-0.528382	1.25857	-2.28324	0.613105	0.621032	-0.427943	0.604227	0.872057	0.134398	1.87242	0.466739	-1.69414	-1.60085	0.0453736	0.359959	-1.10124	0.194837	-0.00216319	1.70935	1.32328	0.514154	1.11808	0.741935	-0.609846	-1.25453	0.832301						5.4162
		cerebral cortex (neopallium)		-0.0346383	-0.91993	-0.282955	-0.453687	-1.63003	-0.817931	1.11602	-1.46078	0.590557	0.744484	-0.372492	0.721679	0.926508	0.0648495	1.87587	0.358191	-1.20269	-1.57939	0.405826	0.0914105	-1.12078	-0.202711	-0.0747108	1.4718	1.41173	1.14161	0.938532	-0.176614	-0.894394	-1.48908	0.853752						5.16965
		cerebral hemisphere		-0.306767	-0.68106	-0.540084	-0.866816	-1.60216	-0.543059	1.76589	-2.57191	0.605428	0.288354	-0.0396205	0.91755	1.26238	0.131721	1.68875	1.05406	-1.23882	-1.66052	0.535697	0.332282	-1.07991	-0.21384	-0.0118402	1.81467	1.4686	0.0854769	0.694404	0.0392569	-0.900523	-1.51921	1.09162						5.03053
		cerebral white matter		0.369491	-0.387802	0.0261736	-0.348558	-1.4849	-0.799801	0.217149	-0.290655	0.604686	0.712613	0.227638	0.348808	0.742637	-0.0330212	1.705	-0.45568	-0.874558	-2.15627	0.576954	0.31854	-1.49066	-0.630583	-0.243583	1.84993	1.35386	1.41974	0.968662	-0.407485	-0.576265	-1.81795	0.555882						5.12778
		choroid		-1.66877	-0.76306	-0.901084	-1.19482	-1.85516	-0.62206	-0.224109	3.39009	-0.190572	-0.270645	0.86638	2.18955	2.05438	-0.750279	2.74774	0.897062	-0.325816	-1.99852	1.7197	-0.811719	-0.959914	-0.38384	-0.49984	0.663672	1.7076	-0.268523	-0.0145963	0.675257	-1.53852	-1.88221	0.212623						4.76453
		colon		-0.193639	-0.136931	0.459045	-0.822687	-0.411028	-0.620931	0.583021	-0.694784	0.120557	-0.259516	0.304508	2.11568	0.403508	-0.48115	0.713874	0.454191	-0.0516865	-1.47239	1.27583	-0.537589	-0.484784	-0.435711	-0.480711	0.863801	0.848728	0.0156059	0.492532	0.0513861	-1.03739	-0.427077	-0.154248						4.15065
		colonic gland (crypt)		-0.774058	-0.30235	0.965625	-1.03311	-0.778448	-1.02335	0.722601	-0.690204	0.355138	-0.906936	1.27809	3.16926	0.361089	-1.01157	0.874455	0.438772	0.123894	-1.96381	1.20141	-0.971009	-1.0662	0.179869	-0.749131	1.12038	1.07431	1.14119	0.266114	-0.277033	-1.12181	-0.379497	-0.223667						4.35224
		colonic mucosa		0.20962	0.070327	0.330303	-0.562429	-0.46177	-0.943673	0.262278	-0.769526	0.0158152	-0.337258	0.606766	2.19894	0.709767	-0.723892	0.461132	0.130449	0.813571	-1.57814	1.84308	-0.650332	-0.460526	-0.573453	-0.710453	0.567059	0.497986	0.298864	0.358791	-0.341356	-0.911136	-0.0758189	-0.27499						3.47091
		colorectum		0.130717	-0.311576	0.5104	-0.623332	-1.07667	-0.404576	0.227375	-0.26543	0.513912	-0.912161	0.659863	1.76603	0.966863	-1.1368	0.540229	0.506546	-0.194332	-1.14904	1.50218	-0.531234	-0.837429	-0.0753564	-1.24636	1.08416	0.920083	-0.119039	0.438888	0.567741	-0.554039	-0.353722	-0.543893						3.86001
		conjunctiva		-1.18619	-0.905479	0.209497	-0.753235	-1.09158	-0.925479	0.984472	0.186667	0.219009	0.296936	-0.18704	0.533131	0.65896	-0.418699	1.83833	0.875643	-0.396235	-1.69194	0.663277	0.445862	-1.18733	0.24774	0.0397407	0.793252	1.50818	0.252058	1.03398	0.123838	-1.05194	-1.79163	0.676204						5.42811
		cornea		-0.907735	-1.05103	0.325948	-0.390784	-1.48613	-0.627028	1.51792	-2.45988	0.44746	0.537387	-0.343589	0.133582	0.466412	-0.070247	2.11478	0.719094	-1.33578	-1.42349	0.522729	0.449314	-1.25988	0.469192	0.400192	0.941704	1.90163	0.420509	1.51344	0.0532898	-0.759491	-1.99017	1.17066						5.82856
		corneal limbus		-1.09799	-0.777286	0.10869	-0.642042	-1.13438	-0.949285	1.05567	0.425861	0.100202	0.218129	-0.389847	0.420324	1.15615	-0.307505	1.67452	0.775837	-0.307042	-1.60275	0.564471	0.370056	-1.33114	0.386934	-0.0980665	0.767446	1.69837	0.109251	0.958178	0.397032	-1.25375	-1.76243	0.466397						5.3443
		corpus callosum		-0.618089	-0.665382	-0.414407	-0.633138	-1.54848	-0.587383	1.55957	-1.81924	0.638105	0.454032	-0.536943	0.802227	1.45606	0.0433977	1.82442	0.759739	-1.56714	-1.61985	0.442373	0.0949592	-0.757236	-0.0521628	-0.0871628	1.74735	1.91428	0.285154	0.766081	-0.120065	-0.933846	-1.53953	0.7123						5.1652
		deltoid muscle		-0.679639	-0.576931	-0.203955	-0.356687	-0.754028	-0.33593	1.44702	-2.56478	0.202557	0.546484	-0.636491	1.18168	1.35451	-0.0621502	1.74787	0.337191	-1.03869	-1.86739	0.605826	-0.57159	-0.967785	0.0472887	0.173288	1.5968	1.38173	0.284606	0.845532	-0.146614	-0.703394	-1.27708	0.990752						5.16465
		dermal papilla		-0.376993	-1.60729	0.22569	-0.432042	-1.59038	0.437714	0.271665	-1.81914	0.409202	0.970129	0.988153	0.597324	0.0411535	-0.230505	1.69952	-0.144164	-1.56204	-1.74075	-0.505529	0.578055	-0.907139	0.416934	0.139934	1.76845	3.46137	0.541251	1.22418	-0.663969	-0.172749	-2.91943	0.901397						5.5413
		descending colon		0.00268471	0.370392	0.577368	-1.48036	0.113294	-0.244609	0.0723434	-1.72246	0.0288795	-1.04819	-0.67517	2.718	0.784831	-1.42183	0.534197	0.363514	0.103636	-1.86407	2.57715	-1.19927	-0.517462	-0.574389	-0.885388	1.08112	0.73205	0.413929	0.0448547	1.50871	-0.535072	0.136246	0.00507441						3.79098
		descending colonic mucosa		0.436813	-0.00147919	0.393496	-0.793235	-0.266577	-0.620479	0.471472	-1.59533	-0.0329911	-0.184064	-0.61904	2.00113	0.0509598	-1.0777	0.713325	0.656643	0.183765	-1.63194	2.06928	-1.11214	-0.710333	-0.0622601	-0.75126	1.03725	0.82418	0.139058	0.242984	0.789838	-0.698943	-0.0666256	0.214204						4.19311
		diaphragm muscle		-0.921284	-0.699576	-0.0646001	-0.557332	-1.12767	-0.488576	1.18738	-1.29543	0.611912	0.200839	0.648863	0.875034	1.51986	-0.498796	1.48423	1.01655	-0.154332	-1.68904	1.10318	-1.17723	-1.68643	0.390644	-0.536357	0.731156	1.75308	0.28896	0.904888	-0.357258	-0.553039	-1.04172	0.132107						4.97901
		diencephalon		0.0879423	-1.87835	0.404626	-0.465106	-0.847448	-0.561351	1.0106	-1.5742	0.609138	0.338065	-0.114911	0.228259	0.392089	-0.37657	2.08545	0.210772	-1.31811	-1.22381	-0.108594	-0.105008	-2.0042	0.226869	-0.0451307	1.24838	0.850308	0.901187	1.13311	0.899967	-0.482813	-0.353497	0.832333						5.37524
		duodenum		0.107394	-0.137898	-0.543922	-0.909655	-0.958996	-0.897898	1.48505	-2.43875	0.136589	0.192516	-0.41146	0.823712	1.83054	-0.0051177	1.75391	1.05022	-0.620654	-2.07036	0.623858	-0.152557	-0.793752	-0.288679	0.0703212	1.49483	1.57376	-0.209362	0.269564	0.0394186	-0.929362	-0.979045	0.895784						4.86469
		entorhinal cortex		-0.548477	-0.614769	0.398206	-0.811526	-1.27587	-0.251769	1.89418	-2.52062	0.325718	0.354645	-0.500331	0.37884	0.92267	-0.162989	1.90304	0.528352	-1.49253	-2.05523	0.641986	-0.0114276	-0.970623	-0.40455	-0.14855	1.61396	1.62189	1.30977	1.01869	-0.0324519	-0.901233	-1.14292	0.933914						5.72582
		epidermis		-0.434671	-1.11296	0.270012	-0.485719	-2.06906	-0.646963	0.721988	-1.74082	0.0605249	0.663452	0.297476	0.685647	0.278477	0.072817	1.27684	1.89816	-1.49072	-1.38743	-0.103207	0.996378	-0.931816	-0.233743	-0.0197434	2.07577	1.3337	0.0855737	1.3115	0.494354	-0.862426	-1.79111	0.78772						5.54162
		epididymal caput		-0.712606	-0.151899	-0.294923	-0.399654	-1.789	-0.959898	0.659053	-0.242752	-0.0924109	0.134516	-0.65646	0.971712	0.949541	-0.576118	0.947906	1.41622	-1.68965	-1.59636	0.279858	-0.187557	-1.09975	-0.00367937	-0.523679	0.741833	3.44976	0.429638	0.610565	1.89142	-0.890362	-0.958045	0.342785						5.49169
		epididymal cauda		-0.48267	0.109037	-0.277987	0.0802811	-1.93806	-0.657963	0.586988	0.129183	-0.000475326	-0.0645484	-0.637524	0.527646	0.991477	-0.725183	0.947842	1.87116	-1.37272	-1.85643	0.279793	-0.000621774	-1.16182	-0.153743	-0.519744	0.718769	2.9847	0.217574	0.4095	1.60435	-1.01943	-0.99111	0.40172						5.34662
		epididymal corpus		-0.660219	-0.477511	0.128464	-0.407268	-2.00061	-1.16051	0.39844	-0.328365	-0.0730236	-0.0100968	-0.870072	0.740098	0.672927	-0.805731	1.03929	2.20261	-1.76427	-1.88098	0.0682452	-0.42517	1.61463	-0.172292	-0.684292	0.77922	3.48815	0.104025	0.430952	2.06381	-1.01897	-1.24166	0.250171						5.34107
		esophagus (oesophagus)		-0.57138	0.353327	0.362303	-0.800429	-0.97477	-0.826673	1.15928	-1.30553	0.0288152	0.362742	0.141766	1.51794	0.734767	-0.0988921	1.06913	0.586449	-0.649429	-1.73814	0.580083	0.678668	-0.634527	-0.566453	-0.120453	1.26906	0.685986	0.100864	0.904791	-0.368356	-1.26314	-0.987819	0.37001						4.74091
		frontal lobe		-0.454477	-0.671769	-0.0847942	-0.468526	-1.59287	-0.30377	1.53918	-2.51162	0.459718	0.514646	-0.33133	0.590841	1.18767	-0.00398863	1.83704	0.314352	-1.69253	-1.69623	0.216987	-0.208428	-0.940623	-0.05455	-0.14355	1.73996	1.37089	1.89977	0.892694	-0.262452	-0.638233	-1.23992	0.735913						5.34482
		frontal pole		-0.795315	-1.19761	0.340368	-0.226364	-2.22371	-0.509608	1.32834	-1.97946	0.32588	0.851806	-0.560169	-0.0399982	0.00883101	-0.167827	1.8272	0.188513	-1.56036	-1.56707	0.0891482	0.189733	-0.977462	0.473611	0.0976112	1.40812	2.32005	3.15893	1.10186	-0.956291	-0.509072	-1.42575	0.986075						5.75398
		gall bladder		-0.0558315	0.677876	0.917852	-1.25188	-0.687221	-2.02912	0.0188263	0.690022	0.174364	-1.52971	-0.403685	2.21549	1.81031	-1.69934	0.00968099	0.663998	0.137119	-1.05159	1.61963	-1.26578	0.0970225	0.384095	-0.458905	0.137608	-0.123466	0.388413	-0.175661	1.76819	-1.27959	0.45973	-0.158441						3.25846
		genu		0.303717	-1.72158	0.4914	-0.317332	-2.39567	-0.681576	-0.555625	-0.0684301	0.629912	0.976839	-0.113137	0.801034	0.042863	0.518204	1.94823	-0.533454	-1.63133	-2.23304	-0.0608198	1.22777	-2.49843	0.413643	0.840644	1.52916	0.837083	4.37496	1.24089	-1.01926	-0.547039	-3.01672	1.21711						5.46301
		gingiva		-0.286509	0.483199	0.0231736	-1.03656	-0.292899	-0.181802	1.09915	-2.37366	-0.177314	-0.441387	-0.770363	2.23881	1.87864	-0.950022	0.781003	0.33832	-0.517558	-1.38727	0.483955	-0.43346	-0.392655	-0.306582	-0.402582	0.47893	0.498857	0.210735	0.790662	1.55752	-1.02526	-0.206948	0.319881						4.49278
		globus pallidus		-0.736413	-0.810705	-0.433729	-0.409461	-1.0078	0.0752949	1.55825	-2.47956	0.438783	0.80071	-0.473266	0.862905	1.56573	0.149075	1.8721	0.476417	-1.68446	-1.63217	0.266051	-0.120363	-0.819559	-0.107485	-0.236485	1.45703	1.40795	0.292832	0.908758	-0.147388	-0.901168	-0.798851	0.666978						5.09588
		glomerulus		-0.25509	-0.413383	0.668593	-0.696139	-2.04148	-0.664382	1.26257	0.306764	0.254106	0.331032	-0.438944	1.48723	0.349057	-0.724602	1.28342	1.19174	-0.855138	-2.07885	1.31037	0.114959	-1.23524	-0.117163	-0.653163	1.41535	1.43528	0.0331541	0.653081	0.949935	-0.900846	-2.15353	0.181301						5.4682
		gluteal subcutaneous adipose tissue (glutSAT)		-0.263444	-1.10774	0.935238	0.417507	-1.37083	-0.567738	0.754214	-2.65259	0.33775	-0.226323	0.186702	1.27787	0.944702	-0.447957	0.256068	0.508384	-0.209493	-0.500201	0.781019	0.00960397	-0.855591	0.320483	0.293482	0.229994	1.38892	-0.552201	0.635726	0.64958	-0.884201	-0.889883	0.600946						4.61885
		growth plate		0.126781	0.154488	-0.418536	-0.602268	-1.89861	-0.791512	1.11744	-2.48236	0.335977	0.282903	-0.536073	0.307098	1.08893	-0.563731	1.40229	1.55361	-0.451268	-1.59898	0.0462452	1.88283	-0.602365	-0.143292	-0.231292	1.31722	1.70015	0.280025	0.945952	-0.556194	-0.688975	-2.06766	1.09117						4.58307
		heart		-0.0730579	-0.73135	-0.0233746	-0.456106	-0.952448	-0.41435	1.5906	-2.2742	0.528138	0.229065	-0.291911	0.53126	1.41509	-0.34357	1.94446	0.783772	-1.60111	-1.44781	0.298406	-0.0570088	-1.3622	0.220869	-0.430131	1.29238	0.672308	0.208187	0.804113	0.605967	-0.832814	-0.789496	0.956333						5.02124
		heart atrium		-0.52438	-0.169673	-0.463697	-0.871429	-1.33077	-0.495673	1.31828	-1.76553	0.402815	0.0327416	-0.295233	1.19994	1.77577	-0.260892	1.73213	0.728449	-1.14243	-1.77714	0.470083	-0.229331	-0.603527	-0.249453	-0.564453	1.65606	1.31699	-0.0191359	0.817791	0.493644	-0.959136	-0.936819	0.71401						4.93991
		heart left atrial appendage		-0.263897	0.164811	0.00878709	0.314055	-0.863286	-0.995189	0.592763	-0.728043	-0.119701	-0.381774	0.13825	1.80342	1.77925	-0.950408	0.827616	0.428933	-0.658945	-1.69465	0.809567	-0.925847	-0.900042	-0.0249694	-0.23197	1.23854	-0.10153	0.252348	0.390275	0.440129	-0.967653	-0.264336	0.883494						4.4884
		heart left ventricle		0.397717	0.829424	0.0933999	-0.897332	-0.913673	0.503424	0.909375	-2.45643	0.282912	0.269839	-0.00813742	0.305034	1.99786	-0.207795	1.98723	0.245546	-1.85633	-1.57704	1.17018	-0.541234	-1.40543	-0.530357	-0.964356	2.07416	0.584083	-0.296039	0.790888	0.179741	-0.65804	-1.23572	0.927107						5.28101
		heart right atrial appendage		-0.0422192	-0.0015117	-0.315536	0.269733	-0.937609	-1.28351	0.43844	0.130635	-0.127024	-0.469096	0.771928	1.8661	2.56293	-1.15473	0.603293	-0.0253899	-0.470268	-1.49197	0.562245	-0.80317	-0.830365	-0.553292	-0.142292	1.07822	0.0971469	-0.100974	0.00895162	0.325806	-0.715975	-0.216658	0.966172						4.28307
		heart ventricle		-0.54209	-0.207382	-0.584406	-0.826139	-1.25948	-0.401382	1.62157	-2.22424	0.407105	0.283032	-0.370943	0.980227	1.72906	-0.189602	1.68942	0.907739	-1.31214	-1.96685	0.532374	-0.0430408	-0.814236	-0.226163	-0.454163	1.55935	1.37428	-0.0488457	0.807081	0.0529346	-0.528846	-1.10553	1.1613						4.9542
		hippocampus		-0.650864	-0.906157	0.269819	-0.542913	-1.55325	-0.382156	1.70879	-2.00701	0.302331	0.535258	-0.523717	0.433453	0.534283	-0.0443761	1.83565	0.408966	-1.58991	-1.93662	0.325599	0.116185	-0.95301	-0.0469371	-0.00593691	1.48658	1.7955	1.50638	1.25831	-0.17184	-0.77262	-1.2933	0.863526						5.74143
		hypothalamus		-0.485573	-0.850866	-0.13889	-0.613622	-1.42196	-0.355866	1.63008	-2.39072	0.472621	0.424548	-0.591427	0.905744	1.44657	0.077914	1.79694	0.643255	-1.63162	-1.60033	0.40489	0.140475	-0.67372	-0.101647	-0.312647	1.57487	1.83179	0.26167	0.855597	0.0974507	-0.84933	-1.17601	0.629817						5.23472
		ileum		0.27891	-0.102382	1.20359	-1.38914	-0.34948	-0.583382	0.252569	-1.09024	0.458106	-1.13297	-0.487943	3.29823	1.12006	-1.2316	0.830423	0.757739	-0.557138	-1.92685	2.09537	-1.00104	-0.129236	-0.241163	-1.06116	0.88135	0.225276	0.369154	0.211081	0.930934	-1.42285	-0.126528	-0.0796994						3.6792
		internal (medial) globus pallidus		-0.0903482	-1.61764	0.185335	-0.104396	-1.93074	-0.75664	-0.397689	-1.37449	0.0478475	0.674774	1.4098	0.357969	-0.218202	0.40714	1.88816	-1.09852	-1.2664	-1.9981	-0.306884	2.1227	-1.57449	0.338579	1.32958	2.27809	1.75302	0.895896	2.02282	-0.573323	-0.435104	-2.90879	0.940042						5.72794
		jejunum		-1.19154	0.0601658	0.508142	-1.04859	-0.484932	-0.638834	0.820117	-1.92869	0.281654	-0.52242	0.282605	2.69278	0.894605	-0.897054	0.924971	0.641288	-0.30259	-1.5793	1.50092	-0.598492	-0.383687	-0.192615	-0.625615	0.704898	1.04882	0.236702	0.18063	0.557483	-1.0413	-0.256981	0.356849						4.35175
		joint		-0.569315	-0.640608	-0.336632	-0.0703647	-1.31471	-0.578609	1.30434	-2.05146	0.561879	0.347806	-0.642169	0.915002	1.26983	0.166172	1.6762	0.588514	-1.04536	-1.72907	0.414148	-0.170267	-0.610461	0.0596111	0.407611	1.60812	1.15805	0.146928	0.787855	0.148709	-1.05407	-1.34475	0.597075						5.07698
		joint synovium		-0.521897	-0.511189	-0.250213	1.14306	-1.50229	-0.928188	1.43176	-1.69404	0.163299	0.327226	0.85225	1.12142	0.76525	-0.456408	1.55662	0.296933	-0.359945	-1.54065	0.00856738	-0.739848	-1.47004	0.343031	0.898031	1.27454	1.56347	0.454348	0.686275	-0.347872	-0.595652	-2.71034	0.742494						5.1054
		kidney		-0.0773152	-0.0976085	0.369367	-0.771365	-0.844706	-0.642608	0.640343	-1.52546	-0.22812	-0.0281935	0.00783086	0.961002	1.55083	-0.827828	1.3962	0.620514	-0.647364	-1.58107	0.892148	-0.186267	-0.984462	-0.108389	-0.481389	1.33012	1.45405	-0.124072	0.600855	0.432709	-1.01307	-0.452754	0.366075						4.71798
		labial salivary gland		-0.388574	-0.237866	0.370109	-0.418623	-1.17896	-0.103867	0.190085	-1.15872	-0.304379	-0.329452	-0.262428	1.55174	2.31657	-0.917085	0.432939	0.116255	-0.668623	-0.54633	0.11889	-0.293524	-0.89872	1.49435	0.00735336	0.378865	0.707793	0.36467	0.475598	0.342451	-0.46533	-0.502013	-0.193183						3.79272
		large intestine		0.604007	-0.00928592	-0.48531	-1.14904	-0.886383	-0.622286	1.48367	-1.26514	0.204202	-0.0118705	-0.176846	0.746325	1.40415	-0.504506	1.16552	0.612837	-0.358042	-2.05275	1.17447	-0.252944	0.116861	-0.528066	-0.813067	1.17245	1.43937	-0.280749	0.449177	0.166031	-1.32775	-0.275432	0.260398						4.4123
		lateral thalamic nucleus		-0.748413	-0.927705	-0.389729	-0.324461	-1.0148	0.388295	1.33125	-2.57356	0.352783	0.504709	-0.432266	1.24991	1.67773	0.0570754	1.8271	0.621417	-1.84246	-1.48517	0.161051	-0.360364	-0.730559	-0.0494853	-0.559485	1.48603	1.13795	0.300832	0.843758	-0.416388	-0.827168	-0.413851	1.15598						5.09588
		liver		-0.832283	-0.691576	0.5404	-0.855332	-1.08967	-0.744576	0.407376	-0.700429	-0.378088	0.105838	0.485863	1.73003	1.80386	-0.696795	1.13723	0.838546	0.118668	-1.43604	1.65018	-0.270235	-0.826429	0.118643	-0.0583565	0.650156	0.675083	-0.153039	0.597887	-0.322259	-1.21404	-0.632722	0.0421073						4.25101
		lung		-0.566541	0.0361663	0.776142	-1.09159	-1.04093	-1.11283	0.0801169	0.943313	-0.198347	-0.53142	0.667605	1.97678	1.14061	-0.591053	0.448971	0.294288	2.31141	-0.484297	0.992922	-0.867493	-0.861687	0.325386	-0.466615	0.118898	-0.356175	0.179703	-0.0383704	0.244483	-1.2773	-0.54998	-0.502151						3.28875
		medial rectus muscle		-0.767412	-1.0007	0.159271	-0.620461	-1.5828	-0.200705	1.49025	-1.52556	0.113783	0.54371	-0.366266	0.489904	1.13273	0.253075	1.8561	1.09542	-0.976461	-1.92517	1.10105	-0.241364	-1.02556	-0.341485	0.995515	0.958027	0.609954	-0.295169	0.794758	-0.259388	-1.01017	-0.355851	0.900978						5.42188
		medulla oblongata		-0.618122	-0.833415	-0.170439	-0.650171	-1.51751	-0.411415	1.73754	-1.92427	0.562073	0.387	-0.559975	0.940195	1.54102	0.0583656	1.84539	0.689707	-1.54917	-1.64588	0.470342	-0.0570736	-0.788268	-0.135195	-0.335195	1.63732	1.87524	0.227122	1.02505	-0.236098	-0.862878	-1.35556	0.654268						5.21517
		midbrain (mesencephalon)		-0.407058	-0.65835	-0.260374	-0.624106	-1.33645	-0.27335	1.8116	-2.2652	0.552138	0.348064	-0.516911	0.85426	1.57409	0.02243	1.98946	0.742772	-1.62911	-1.63181	0.422406	-0.164008	-0.738204	-0.117131	-0.370131	1.72538	1.52431	0.173187	0.841114	-0.111033	-0.881814	-1.2445	0.648332						5.13724
		middle temporal gyrus (Brodmann area 21)		-0.656444	-1.27774	-0.0277615	-0.0734932	-0.657835	-0.301737	1.93121	-1.92859	0.39975	0.710677	-0.355299	0.162873	0.106702	0.0660436	1.90207	-0.525616	-1.71949	-1.8002	-0.00598143	-0.118396	-1.54359	0.404482	0.0134822	1.18999	1.62992	2.4448	1.34673	-0.50642	-0.5562	-1.28188	1.02795						5.55185
		minor salivary gland		-0.160993	0.574714	-0.10731	-0.327041	-0.766383	-1.45129	1.00367	-0.954139	-0.277798	-0.235871	0.120153	1.87832	2.14715	-0.735505	0.804519	0.468836	-0.227042	-1.97475	0.771471	-0.477944	-1.13914	0.0289337	-0.318066	1.45045	0.347373	0.482251	0.123178	-0.575969	-0.953749	0.0605684	0.421398						3.7363
		nasal epithelium		-0.577154	0.324553	-0.372471	-1.4762	-0.503545	0.409553	0.537504	-1.0423	0.664041	-0.0100326	0.948992	1.62616	-0.425007	-0.303666	1.39236	0.615675	-0.934203	-1.59591	1.93531	-0.212106	-0.8213	-0.816228	-0.909227	1.59729	0.774212	0.20709	0.252017	0.631871	-1.85591	-0.506594	0.445236						4.57414
		nasopharyngeal (epipharyngeal) epithelium		0.818974	0.0896823	0.0176578	-0.357074	-0.873415	-1.39432	-0.479367	-0.480172	-0.0068302	0.942096	-0.151879	0.480292	0.413121	-0.0105378	0.541487	0.271804	0.976926	-1.31478	0.966438	-0.255976	-0.465171	-0.0870988	-0.862098	1.75341	-0.0586589	-0.114781	0.905146	-0.232	-0.261782	-0.400464	-0.370634						2.91327
		nasopharynx (epipharynx)		1.07949	0.369198	0.0621736	-0.646558	-0.772899	-1.3828	-0.624851	-0.599655	0.337686	0.625613	0.178638	0.953808	0.838638	-0.291021	0.354003	0.27832	0.824443	-1.39327	0.588955	-0.37546	-0.367656	0.179418	-1.22258	1.76193	-0.159143	-0.429265	0.932662	-0.0144842	-0.527265	-0.331948	-0.226119						2.85478
		nipple		0.192169	-0.462124	-0.483148	-0.750881	-0.773222	-0.629124	1.54083	-1.30398	0.244364	0.11829	-0.601686	0.717485	1.07831	-0.0953436	1.41568	0.569997	-0.74488	-1.86459	0.284632	0.00821708	-0.149978	-0.354905	-0.250905	1.58261	1.59253	-0.0285875	0.681339	0.105193	-1.12559	-0.87027	0.357559						4.84546
		occipital lobe		-0.630961	-0.862253	-0.0162773	-0.557009	-1.55835	-0.529254	1.5057	-2.38511	0.410234	0.451161	-0.644814	0.862356	1.23719	0.0505273	1.85655	0.581868	-1.66101	-1.62672	0.375503	-0.0319119	-0.701107	-0.129034	-0.261034	1.57648	1.66241	1.48028	0.86221	-0.117937	-0.848717	-1.0174	0.66643						5.31233
		oral mucosa (unspecified)		0.107684	-0.113608	0.219368	-0.691364	-0.609706	-0.255608	1.25334	-2.22946	0.195879	0.103806	-0.487169	1.117	1.13083	-0.659828	1.2082	0.546514	-1.21736	-1.51607	0.192148	-0.308267	-1.17946	-0.052389	-0.0593891	1.09912	0.887051	0.420928	1.04086	0.680709	-0.677072	-0.525755	0.379075						5.12098
		ovary (female gonad)		-0.374541	-0.760834	-0.533859	-0.51659	-1.39593	-0.612834	1.59512	-1.68969	0.432654	0.355581	-0.446395	1.21978	1.44761	-0.00905376	1.89997	0.562288	-0.52259	-1.7103	0.370922	-0.130493	-0.920688	-0.108614	-0.326615	1.2779	1.44882	0.163703	0.781629	-0.0665168	-0.897298	-1.13498	0.601849						5.14775
		oviduct (fallopian tube)		-0.865026	-0.305318	-0.408342	-0.599074	-0.862416	-0.594318	1.70063	-1.45017	0.29717	0.224097	-0.550878	1.26729	1.40712	-0.277537	1.45549	0.684804	-0.886074	-1.99078	0.715439	-0.00197641	-0.597172	-0.357099	-0.416099	1.21841	1.98434	-0.00878121	0.619146	0.250999	-1.31978	-0.992464	0.658365						4.83527
		pancreas		0.482233	-0.24406	0.267916	-0.570815	-0.872157	-1.28206	0.470891	-0.861914	0.0184282	-0.320645	0.627379	0.92055	1.34138	-0.470279	0.531745	0.411062	0.0631845	-0.920523	1.1427	-1.05372	-1.28491	0.197159	-0.501841	1.18667	0.748599	0.0234765	0.695404	0.793257	-0.840523	-0.812206	0.113624						4.09353
		pancreatic duct (duct of Wirsung)		-1.42006	0.184649	-0.0643742	-0.542106	-1.04945	-0.97435	1.0826	0.687796	0.0561373	0.0160645	0.825089	2.08226	1.43309	-0.92957	0.645455	-0.0482284	1.31289	-2.17881	1.26041	-0.507009	-0.858204	-0.328131	-0.56513	1.00938	1.03631	0.516187	0.177113	-0.573033	-1.13081	-1.1995	0.0433329						4.64424
		pancreatic islet (islet of Langerhans)		0.494782	-0.841512	-0.0345355	-0.207268	-1.33761	0.0114883	1.08844	-2.23436	0.299976	0.643903	-0.404072	1.1181	0.212928	-0.0967305	2.02229	0.39361	-1.04427	-1.80697	-0.266755	-0.57517	-1.35136	0.287708	-0.159292	1.56122	1.81215	0.534025	1.31895	-0.304194	-0.574975	-1.61666	1.05617						5.77307
		parietal lobe		-0.606284	-1.07058	-0.0256001	-0.532332	-1.62867	-0.507576	1.74438	-2.39743	0.411912	0.582838	-0.560137	0.701034	1.05386	0.0402041	1.80423	0.440546	-1.67633	-1.71304	0.35118	-0.156234	-0.915429	-0.0443567	-0.0733562	1.47516	1.78808	1.96096	1.02289	-0.285259	-0.732039	-1.24572	0.793107						5.35301
		pars compacta		-0.736412	-0.956705	-0.349729	-0.410461	-0.917802	0.126295	1.64725	-2.42356	0.469783	0.69771	-0.791266	0.975904	1.63773	0.193076	2.0541	0.597417	-1.72546	-1.73717	0.246051	-0.403364	-0.808559	0.0555142	-0.337486	1.22503	1.41895	0.338832	0.894759	-0.288388	-0.708168	-1.04585	1.06198						5.19588
		pars reticulata		-0.659863	-1.13316	-0.462181	-0.389913	-0.821254	-0.0111568	1.83679	-2.40001	0.670331	0.615258	-0.699717	0.904453	1.86328	0.0376239	1.93865	0.246965	-1.72391	-1.70262	0.183599	-0.289815	-0.63501	-0.00693701	-0.0979367	1.48358	1.3165	0.27238	0.963307	-0.35384	-0.78162	-1.0683	0.904527						5.15143
		penis		-0.845154	-0.032447	-0.247471	-0.697203	-0.745545	-0.757447	1.2145	-0.4103	0.221041	-0.0560324	-0.498008	1.44916	0.905993	-0.0836664	1.52436	0.635675	-0.643203	-1.81491	0.637309	-0.240105	-0.0483008	-0.501227	-0.542227	1.16028	0.788212	-0.0159104	0.456017	0.80187	-1.16791	-0.454593	0.00723622						4.62214
		pharyngeal mucosa		-0.34567	-0.0879627	-0.345987	-1.00872	-0.835061	-0.514963	1.60799	-2.12382	0.321524	0.272452	-0.243524	0.935647	1.50748	-0.131183	1.50484	0.523159	-0.663719	-1.84943	0.719794	-0.0836218	-0.349817	-0.390744	-0.292743	1.53177	1.2187	-0.0844261	0.5765	0.018354	-1.10343	-0.691109	0.40772						4.75662
		pituitary gland (hypophysis)		-0.547315	-0.845608	-0.235633	-0.585364	-1.43171	-0.573608	1.38334	-1.99546	0.50488	0.294807	-0.474169	0.825001	1.12283	-0.110828	1.7962	0.702514	-1.08936	-1.86207	0.459148	0.598733	-0.864462	-0.0883886	-0.299389	1.55912	2.09005	0.258928	0.806855	0.271709	-0.751072	-1.41875	0.499075						5.37298
		pons		0.0207816	-0.465511	0.0484646	-0.793268	-0.879609	-0.516512	1.34244	-1.90936	0.375976	0.0459031	-0.664073	1.2971	1.50293	-0.354731	1.39929	0.808611	-0.956268	-1.25298	-0.216755	-0.30217	-0.859365	-0.075292	-0.294292	1.17222	1.35215	0.233025	0.618952	0.470805	-0.911975	-0.746657	0.510172						4.88407
		postcentral gyrus		-0.612315	-0.940608	0.367367	-0.775364	-1.40671	-0.331608	1.92934	-2.62546	0.21388	0.386807	-0.604169	0.299002	0.765831	-0.111828	1.7542	0.472514	-1.41736	-2.30507	0.516148	0.0407328	-0.973461	-0.398389	-0.0573887	1.39812	1.37605	3.14693	1.11585	-0.152291	-0.891072	-1.05775	0.878075						5.87198
		posterior superior temporal gyrus (Brodmann area 22)		-0.189638	0.210069	0.0520447	-0.974687	-0.977028	-0.62093	1.30102	-2.84378	0.533557	0.239484	-0.444492	0.0436794	1.05051	0.78985	1.67887	1.12019	-1.43569	-1.95339	0.662825	0.250411	-1.26878	-0.497712	-0.285711	2.0628	1.83473	1.34461	0.745533	-0.362613	-0.897394	-2.14808	0.979752						5.20265
		prefrontal cortex		-0.574283	-0.496576	-0.122601	-0.302332	-0.979673	0.0234236	1.72738	-2.43743	0.347912	0.606838	-0.381137	0.235034	1.07786	0.0752045	1.81023	0.126546	-1.89633	-1.89804	0.13218	-0.772235	-1.45843	0.135643	-0.222357	1.43716	1.40308	2.58996	0.910887	-0.645259	-0.617039	-0.822722	0.987107						5.29501
		prostate (prostate gland)		-0.431767	-0.41706	-0.282084	-0.584815	-1.11916	-0.71906	0.962891	-0.380914	0.294428	0.134354	-0.476621	1.02555	1.28938	-0.225279	1.61174	0.685062	-0.490816	-1.70752	0.494696	-0.203719	-0.459913	-0.251841	-0.48384	1.12767	1.2706	0.172477	0.603404	0.249257	-1.01252	-0.954206	0.279623						4.94053
		putamen		-0.521799	-0.767092	-0.403116	-0.610848	-1.30519	-0.411092	1.68486	-2.53295	0.473396	0.523323	-0.563653	0.933518	1.45335	0.0596883	1.88071	0.74603	-1.59385	-1.66656	0.342664	0.0672492	-0.747946	-0.155873	-0.265873	1.68664	1.55957	0.188445	0.772371	0.423225	-0.861556	-1.34924	0.961591						5.15049
		pyloric antrum		-0.296864	0.0948435	-0.694181	-1.32091	-0.666254	-0.362157	1.23979	-0.59801	-0.265669	0.0552583	0.393283	1.66845	1.37128	-0.390376	1.01465	0.448966	-0.181913	-1.95962	1.2776	-0.158815	0.24699	-0.710937	-0.810937	1.17558	1.1745	-0.30862	0.190307	0.0391606	-1.59862	-0.426302	0.359526						4.25143
		quadriceps femoris muscle		-0.550735	-1.45203	0.208948	0.0982165	-0.948125	-0.856028	-0.329076	-1.43088	0.28946	0.901387	-0.0895886	1.91958	0.405411	-0.0242473	1.49378	-0.205906	-0.899784	-2.08549	0.0947287	1.23631	-1.70588	0.318192	0.687192	1.4347	1.52963	0.461509	1.31544	-0.240711	-0.635491	-1.68317	0.742655						5.79056
		rectosigmoid colonic mucosa		0.215878	-0.268414	0.301561	-1.39317	-0.725512	-0.905415	0.275536	-2.04627	1.06407	-0.323	-0.0159756	1.7932	0.532025	-0.321635	0.17239	0.374707	-0.139171	-1.39188	1.88434	-0.658073	-0.460268	-0.738196	-0.0931948	1.42532	0.147244	-0.385877	1.24205	1.0139	-1.31988	-0.31856	1.06227						3.98417
		rectum		-1.08086	-0.906157	-0.842181	0.832088	-0.806254	-0.368157	-1.63121	0.0879894	0.315331	0.748258	1.48828	2.40545	1.08028	-0.951376	-0.242352	-0.857035	1.50809	-1.60962	2.8066	-1.51982	-2.09701	-1.62794	-0.323937	1.24558	-0.0154976	1.63238	0.0753071	1.03016	0.88038	-0.961303	-0.295474						3.74643
		rectus abdominus muscle		-0.293863	-0.903157	-0.185181	-0.699913	-1.11725	-0.182157	0.673795	-2.62401	0.644331	0.617258	-0.0957175	0.729453	0.397283	0.144624	1.85165	0.999965	-1.64391	-1.90962	0.247599	-0.0848155	-1.14801	0.107063	0.526063	1.82957	1.7955	0.20938	1.58531	-0.545839	-0.67262	-1.3573	1.10453						5.39043
		renal (kidney) cortex		-0.471057	-0.50535	-0.230375	-0.439106	-1.26545	-0.42035	1.4336	-1.9162	0.270138	0.314065	-0.394911	1.15326	1.45409	-0.0575701	1.56845	0.756772	-1.33211	-1.75381	0.524406	-0.207009	-0.796204	-0.0781308	-0.245131	1.51138	1.31231	0.198187	0.713113	-0.0380334	-0.866813	-1.0115	0.819333						5.20824
		renal (kidney) medulla		-0.639154	-0.798447	-0.359471	-0.657203	-1.32954	-0.604447	1.4555	-2.1383	0.414041	0.365968	-0.388008	1.15016	1.41899	-0.0036661	1.72836	0.580675	-1.3272	-1.83491	0.703309	0.306894	-0.1213	-0.163228	-0.345227	1.41728	1.77521	0.12009	0.708016	0.0658698	-0.941911	-1.07459	0.516236						5.14214
		renal tubulointerstitium		-0.268315	-0.575608	0.107367	-0.455365	-1.60271	-0.450608	1.52434	-1.96746	0.161879	0.554806	-0.0991695	1.226	0.963831	-0.589828	1.4262	0.891514	-1.38736	-1.86307	0.907148	-0.256267	-0.948461	-0.105389	-0.527389	1.25512	2.57905	0.182929	0.734855	0.338709	-0.601072	-1.62575	0.470075						5.58798
		retina		-0.518058	-1.71535	-0.0793744	0.140894	-2.42545	-0.67235	1.5496	-2.0192	0.455138	0.866064	-0.320911	0.160259	-0.113911	-0.0685695	1.67046	-0.757228	-1.95811	-1.36981	-0.524594	0.256991	-1.8102	0.697869	0.0898696	1.35238	2.18131	1.02619	1.18511	3.80997	-0.253814	-1.8685	1.03333						5.47624
		retinal pigment epithelium		-1.06067	-0.651963	-0.429988	-0.763719	-1.66406	-0.635963	0.609988	1.72618	0.276524	-0.00554863	0.185476	0.815647	1.08248	-0.560183	2.40784	0.402159	-0.889719	-2.05743	0.663793	-0.484622	-0.746817	-0.238744	-0.576744	1.14377	3.2347	0.200574	0.4345	0.0823542	-1.05743	-1.64811	0.20572						5.19962
		right ventricle interventricular septum		-1.00803	-0.161318	0.619658	-0.131074	-1.23942	-0.339318	1.70763	-2.21917	-0.14683	0.116097	-0.391879	2.48429	1.76312	-0.319538	1.32449	1.1038	-1.29707	-2.48978	0.593438	0.0480238	-1.49417	-0.0290986	-0.144099	1.40541	1.20434	0.227219	0.765146	-0.380001	-0.995781	-1.72546	1.14937						5.32327
		salivary gland		-0.26809	-0.302383	-0.225406	-0.605139	-1.09248	-0.604383	1.65857	-2.16524	0.279105	0.0870319	-0.559943	0.938227	1.68306	-0.172602	1.70542	0.579739	-1.30914	-1.85485	0.455374	-0.0760408	-0.344236	-0.195163	-0.498163	1.54335	1.38528	0.0121541	0.652081	0.065935	-0.985846	-0.522529	0.736301						4.9332
		seminal vesicle		-0.336929	-1.17522	0.513755	-0.601977	-1.31232	-0.976221	0.406731	-1.07207	0.726267	-0.0368063	-0.159782	0.712389	0.262218	-0.423441	1.55258	0.767901	-0.190977	-1.37368	0.599535	0.35312	-1.19307	0.482998	-0.205002	1.37851	1.21644	0.570316	0.887242	0.125096	-0.672684	-1.14537	0.320462						5.16536
		sigmoid colon		0.205523	0.33423	0.547206	-1.12153	-0.144867	-0.367769	0.349181	-1.48562	0.0847186	-0.849355	-0.855331	2.28884	0.74767	-1.21699	0.580036	0.616353	0.220475	-1.82923	2.28499	-1.10943	-0.531623	-0.59955	-0.93755	1.03296	0.908889	0.049767	0.0616943	1.35455	-0.805233	0.151085	0.035913						4.01782
		sigmoid colonic mucosa		0.007652	-0.0976404	0.648335	-1.2914	-0.587738	-0.89264	0.66631	-1.82049	0.717848	-0.683226	0.684798	1.40697	0.602798	-1.03486	0.289164	0.712481	0.397603	-1.2331	2.05112	-0.347299	-0.753494	-0.534421	-1.09042	1.02809	0.660019	-0.371104	0.550823	1.31468	-0.867104	-0.0507864	-0.0829578						4.15094
		skeletal muscle		-0.400703	-0.763996	-0.11302	-0.452751	-0.906092	-0.197996	1.49696	-2.46885	0.416492	0.46442	-0.330556	0.708615	1.36044	0.0427856	1.95481	0.739126	-1.55375	-1.86446	0.431761	-0.175654	-1.05385	0.00522418	-0.200776	1.66274	0.962663	0.177542	0.967468	-0.248679	-0.768459	-0.792142	0.900687						5.14859
		skin		-0.404025	-0.522318	-0.147342	-0.178074	-0.942416	-0.607318	0.162633	-1.41317	0.51817	0.555097	0.305121	0.951292	0.652121	-0.615537	0.630487	0.812804	-0.163074	-1.19478	0.188438	0.343024	-1.21917	-0.667098	-0.578099	1.11841	1.13734	0.154219	0.435146	1.136	-0.146781	-0.705464	0.404365						4.74827
		small intestine		-0.61909	0.372618	-0.150407	-1.52914	-0.21948	-0.938382	1.01357	-1.97324	0.416105	-0.622968	-0.0109433	1.88223	0.902057	-1.0296	0.899422	0.75974	0.368862	-1.29285	1.93637	-0.155041	-0.0892362	-0.500163	-1.07116	1.01335	1.12228	-0.047846	-0.0599189	0.737935	-1.41285	0.117472	0.180301						4.1872
		spinal cord		-0.514929	-0.676221	-0.246246	-0.683977	-1.58932	-0.508221	1.64473	-0.755075	0.470267	0.340194	-0.491782	0.883389	1.42322	0.00955918	1.85858	0.696901	-1.64898	-1.62068	0.490535	-0.17688	-0.807074	-0.189002	-0.279001	1.63551	1.79444	0.137316	0.652242	0.0210964	-0.980684	-1.36737	0.477462						5.10736
		spinal ganglion (dorsal root ganglion)		-0.433671	-0.596963	-0.214987	-0.693719	-1.63206	-0.485963	1.40499	-1.38982	0.589525	0.335452	-0.526524	1.02565	1.61748	-0.0901826	1.77484	0.673159	-1.64172	-1.68143	0.337793	-0.150621	-0.706816	-0.146744	-0.295744	1.66777	1.6267	0.151574	0.7305	0.266354	-0.962427	-0.952109	0.39972						5.10162
		stomach		0.236911	0.491618	-0.0394062	-1.34614	-0.42948	-0.370382	0.373569	-1.11624	0.124106	-0.492968	-0.0539437	1.61123	1.22906	-0.661602	0.889422	0.506739	0.140862	-1.42185	1.60937	-1.17304	-0.734236	-0.0661627	-1.06416	1.53535	0.586276	-0.0398458	0.188081	0.508935	-0.948846	-0.272529	0.1993						3.8172
		stomach cardia		-0.316509	0.0741981	-1.02783	-1.41056	-1.2719	-0.448802	1.21515	-0.713655	0.204686	0.289613	-0.0143627	1.33681	1.53064	-0.367022	1.215	0.53932	-0.451558	-1.85127	1.36095	0.22454	0.0093446	-0.689582	-0.662582	1.61793	1.21386	-0.267265	0.383661	-0.0794844	-1.36527	-0.613948	0.335881						4.35578
		stomach fundus		-0.511606	-0.0168986	-0.682923	-1.22665	-0.873995	-0.390899	1.32605	-0.451752	-0.143411	0.004516	0.61354	1.67971	1.50854	-0.592118	1.15591	0.426223	-0.124655	-1.73636	1.11686	0.225443	0.166248	-0.713679	-0.727679	0.949833	1.05076	-0.287362	0.184565	-0.132581	-1.52236	-0.500044	0.226784						4.32169
		subcutaneous abdominal adipose tissue (SAAT)		-0.13496	-1.02225	0.541723	1.15399	-1.13635	-0.781253	0.828698	-2.49211	0.574234	-0.219839	-0.0218145	1.12036	0.974186	-0.773473	0.838551	0.604869	-0.576009	-1.30772	1.0815	-0.0389124	-0.847107	0.509966	0.036966	0.402479	1.37441	-0.200716	0.55621	0.374063	-1.01872	-0.664399	0.263429						4.93633
		subcutaneous adipose tissue (SAT)		-0.00692885	-1.06522	0.294754	0.484023	-1.68532	-0.570221	1.00173	-1.92008	0.393266	0.585194	-0.163782	0.660389	0.266218	-0.395441	1.69158	0.377901	-0.685977	-1.66468	0.149536	-0.28888	-0.883074	0.894999	0.00199836	1.18251	1.06944	0.825316	0.800242	-0.794904	-0.302685	-0.937367	0.685462						4.93636
		substantia nigra		-0.675993	-0.852286	0.08769	-0.508042	-1.34438	-0.207286	1.74067	-1.78214	0.230202	0.478129	-0.432847	0.527325	1.06115	-0.0925051	1.96652	0.459837	-1.64204	-1.88975	0.53647	-0.0919441	-1.10214	0.0319337	-0.0910666	1.58145	1.94137	0.470251	0.952177	-0.212969	-0.759749	-1.46143	1.0814						5.5023
		subthalamic nucleus		-0.589509	-0.641802	-0.410826	-0.593558	-1.3159	-0.234801	1.60515	-1.74366	0.568686	0.397613	-0.493362	0.852808	1.61464	0.0679792	1.86	0.66932	-1.75356	-1.67226	0.528954	-0.12746	-0.798656	-0.186582	-0.352582	1.67493	1.61186	0.203735	0.723662	-0.0254851	-0.912265	-1.20095	0.673881						5.08878
		superior frontal gyrus		-0.598445	-0.886738	0.460239	-0.772493	-1.35583	-0.301737	2.13221	-2.60659	0.18875	0.430678	-0.558298	0.348873	0.746702	-0.141957	1.80407	0.587384	-1.45549	-2.3182	0.524019	-0.0183954	-0.97559	-0.362518	-0.0835178	1.45599	1.36092	2.6248	1.11373	-0.15342	-0.987201	-1.15188	0.949946						5.84385
		superior vestibular nucleus		-0.546735	-0.657027	-0.237052	-0.715784	-1.48512	-0.383028	1.78192	-2.08488	0.50546	0.436387	-0.579589	0.960582	1.43541	0.0577531	1.91478	0.699095	-1.71178	-1.59149	0.428729	-0.115686	-0.752881	-0.132808	-0.251808	1.7537	1.79963	0.215509	0.656436	-0.0217103	-0.781491	-1.27017	0.673655						5.20656
		synovium (synovial membrane)		-0.815477	-0.45277	-0.322794	0.118475	-1.35187	-0.56877	1.05218	-2.11462	0.472718	0.304645	-0.586331	0.948841	1.15267	0.187011	1.80204	0.658352	-1.22553	-1.86823	0.389986	0.0235721	-0.747623	-0.0455499	0.89545	1.39296	1.31889	0.284767	0.848694	0.156548	-0.907233	-1.32992	0.328914						5.19782
		tarsal conjunctiva		-1.43151	0.357198	0.320174	-0.734558	-0.384899	-0.360802	0.197149	-0.284655	-0.383314	0.00261338	0.764638	3.18181	0.650637	-0.390021	1.078	0.10532	-0.803558	-1.49426	1.35595	-0.65546	0.000344817	1.17142	0.334418	0.25093	-1.63814	0.994735	0.624661	-0.926484	-1.88727	-0.606948	0.591881						3.11078
		temporal lobe		-0.568929	-0.668222	-0.224245	-0.624977	-1.67032	-0.374221	1.57673	-2.46607	0.476267	0.430194	-0.525782	0.828388	1.52222	0.113559	1.80458	0.747901	-1.66598	-1.55368	0.445536	-0.0708793	-0.666075	-0.129002	-0.283002	1.76551	1.62944	0.748316	0.878242	-0.00290377	-0.829684	-1.32237	0.679462						5.22536
		testicular lobules		-0.192219	-0.532512	-0.405536	-0.272267	-1.77961	-0.645512	1.66444	-2.20237	0.154977	0.851904	-0.395072	0.154098	0.0889273	-0.229731	1.45629	0.284611	0.564732	-1.81598	-0.837755	-0.34117	-1.42437	0.246708	-0.331292	3.08022	1.73315	0.580025	0.729952	0.818806	-0.571975	-1.17066	0.739172						5.63007
		testis (male gonad)		-0.346445	-0.788737	-0.359761	-0.502493	-1.44583	-0.357737	1.33721	-2.22259	0.56275	0.563678	-0.613298	0.746873	1.1857	-0.0399565	1.80907	0.564384	-0.698493	-1.7202	0.152019	-0.371395	-0.783591	-0.0685176	-0.398518	2.21499	2.02292	0.2358	0.809726	0.24758	-0.9272	-1.23988	0.431946						5.22185
		thalamus (dorsal thalamus)		-0.417509	-0.640801	-0.137826	-0.613558	-1.4979	-0.376802	1.52715	-2.43766	0.484686	0.455613	-0.500363	0.896808	1.49764	0.00297891	1.851	0.66432	-1.76656	-1.60127	0.363954	-0.0564606	-0.755655	-0.0915822	-0.382583	1.70193	1.63286	0.182735	0.816661	0.0695155	-0.703265	-0.991948	0.823881						5.18478
		thyroid gland		-0.276702	-0.544995	-0.00901971	-0.611752	-1.04009	-0.884995	0.336956	-0.497849	0.877493	0.420419	-0.405556	1.10761	1.06644	-0.270215	1.39081	0.275127	-0.203751	-1.79446	0.546761	0.287346	-0.960849	-0.551776	-0.213775	1.41874	1.71966	0.277541	0.760468	-0.368679	-0.840459	-1.13814	0.127688						4.43159
		tongue		-0.217929	-0.353221	-0.360246	-0.835977	-0.804318	-0.579221	1.40773	-2.07407	0.372266	0.207193	-0.556782	0.816388	1.41822	-0.083441	1.44158	0.586901	-0.841977	-1.55668	0.731535	-0.0578795	-0.374075	-0.213001	-0.0800017	1.55951	1.17244	-0.109684	0.568242	0.0770964	-0.918684	-0.824367	0.482462						4.72236
		trachea		-0.313315	-0.0176086	-0.323632	-1.19436	-0.619705	-0.794608	1.38434	-1.49146	0.15688	0.219807	-0.47717	1.091	1.03083	-0.441828	1.7212	0.693514	-0.560364	-1.67607	0.806147	-0.0652668	-0.132461	-0.538389	-0.456388	1.27312	1.36105	0.124928	0.465855	0.347709	-1.29007	-0.439754	0.156074						4.61398
		transverse colon		-0.22896	0.577747	0.666723	-1.35901	0.21465	-0.281253	-0.0783023	-0.987107	-0.153766	-1.16084	-0.849815	3.85736	1.19619	-1.54847	0.0335517	0.590868	0.242991	-2.03472	2.3015	-1.49991	-0.047107	-0.632034	-1.07203	0.761479	0.880405	0.600283	-0.20679	1.14106	-0.837717	0.3046	-0.391571						3.46933
		trigeminal ganglion		-0.719541	-0.280834	-0.215858	-0.97059	-1.44293	-0.590834	1.40812	-0.460687	0.407654	0.167581	-0.387395	1.58378	1.5156	-0.244054	2.05897	0.592288	-1.47759	-1.7283	0.337922	-0.158493	-0.453687	-0.340615	-0.463614	1.3199	1.58182	0.0447028	0.462629	0.213483	-1.2273	-0.82498	0.292849						4.86575
		urethra		-0.892089	0.0206179	-0.377407	-0.887138	-1.17648	-0.689383	1.17657	-0.151236	0.141105	-0.0959679	-0.401944	0.997227	1.04306	-0.286602	1.25442	0.198739	0.180862	-1.62785	0.905374	0.485959	-0.305236	-0.422163	-0.446163	1.15035	1.07028	0.192154	0.322081	0.221935	-1.21085	-0.652528	0.262301						4.7942
		urinary bladder		-0.444025	0.311683	-0.221342	-0.758074	-0.553416	-1.33232	0.972634	0.384828	0.32317	-0.0329029	0.0411216	0.699292	0.811121	-0.949538	0.929487	0.196804	1.00593	-1.09178	1.03744	-0.819976	-1.29917	-0.291098	0.0109013	0.555414	0.421341	0.253218	0.227146	1.087	-1.23178	-0.257464	0.014365						4.24327
		uterine cervix		-0.607284	-0.414576	-0.6016	-0.861332	-1.23667	-0.797576	1.40537	-0.11243	0.240912	0.103839	-0.408137	1.68403	1.89686	-0.203796	1.60123	0.599546	-1.19833	-1.87104	0.51518	0.260766	-0.656429	-0.399357	-0.301356	1.43016	1.24608	0.000960727	0.484888	-0.00625876	-1.15804	-0.989722	0.354107						4.79301
		uterine endometrium		-0.798477	-0.42877	0.335206	-0.917525	-1.44587	-0.838769	0.807182	-1.37662	0.390718	-0.0963552	-0.272331	2.81584	1.55567	-0.476989	1.46804	1.74635	-1.51053	-1.67023	0.937987	-0.239428	-0.988623	-0.20055	-0.36155	1.04996	1.59589	-0.00423266	0.482694	0.119547	-1.20723	-0.774915	0.303913						4.80882
		uterine myometrium		-0.455606	-0.685898	-0.376923	-0.679654	-1.263	-0.712898	1.50305	-1.86875	0.419589	0.250516	-0.560459	1.56071	1.64454	0.0218821	1.80491	0.951224	-1.42365	-1.73836	0.300858	0.473443	-0.803752	-0.208679	-0.310679	1.48783	1.44676	0.0976381	0.759565	0.0454185	-1.03836	-1.23704	0.595785						5.01969
		uterus		-0.469444	0.0952623	0.216239	-1.04349	-0.788835	-1.13874	0.870214	-1.54559	0.265751	-0.0203222	-0.708299	2.05187	1.7357	-0.653957	1.70607	1.38039	-0.672493	-1.2652	0.239019	-0.324396	-0.67959	-0.317518	-0.368518	0.977994	0.836922	0.0787999	0.419726	0.60358	-1.3422	-0.260884	0.121946						4.54085
		vagina		-0.376767	-0.33106	-0.437084	-0.920816	-1.19616	-0.79306	1.49389	-1.19191	0.423428	0.109355	-0.730621	1.60155	1.66638	-0.108279	1.47075	0.644062	-0.938816	-1.84452	0.527697	0.0772819	-0.316913	-0.406841	-0.15484	1.25967	1.1656	0.0154768	0.623403	0.200258	-1.18552	-0.773207	0.427623						4.76753
		vastus lateralis muscle		-0.546864	-1.20416	0.0868189	-0.328913	-1.10325	-0.310157	1.05379	-2.34301	0.228331	0.645258	-0.117718	0.582453	0.745283	-0.0523758	1.80165	0.620965	-1.40891	-1.87962	0.491599	0.0391847	-1.31701	0.246063	0.0480627	1.55058	1.8355	0.39938	1.36331	-0.478839	-0.58862	-1.1013	1.04253						5.42843
		ventral tegmental area		-0.412347	-0.543641	-0.257665	-0.651396	-1.45574	-0.41064	1.70031	-2.29449	0.558847	0.231775	-0.615201	0.903969	1.5378	0.0801401	1.85216	0.725481	-1.6114	-1.6381	0.651116	-0.0212992	-0.719494	-0.163421	-0.347421	1.69309	1.75302	0.167896	0.719823	0.144677	-0.828104	-1.26279	0.513043						5.09494
		vermis		-0.204122	-1.22641	-0.209439	-0.363171	-1.31051	-0.664415	1.54654	-2.55527	0.511073	0.486	0.398025	0.581195	1.13402	0.185366	1.66339	0.683707	-1.49317	-1.72288	0.257341	0.391926	-1.18827	-0.219195	0.0718049	1.79732	1.71524	0.338122	0.997049	0.208903	-1.00688	-1.54056	0.737268						5.07417
		vulva		-0.422218	0.0744884	-0.240535	-0.667267	-0.687609	-0.791512	1.32644	-1.84437	0.255977	0.0199028	-0.306072	0.677098	1.09993	-0.453731	1.45729	0.716611	-0.269268	-1.52598	0.723244	-0.63417	-0.660365	-0.336292	-0.688292	1.23122	1.37315	0.138025	0.529952	0.846806	-0.916975	-0.306658	0.281171						4.55007
		Standard deviation		0.438497	0.550379	0.410324	0.498597	0.499678	0.372215	0.645297	0.992891	0.270348	0.495823	0.485932	0.746772	0.551173	0.446038	0.570324	0.444067	0.821739	0.318791	0.648313	0.554292	0.509963	0.397685	0.426298	0.457986	0.70178	0.77356	0.39154	0.664535	0.347212	0.634899	0.424727
		Selected at the end of the six-step procedure			0.550379	0.410324	0.498597	0.499678	0.372215					0.485932		0.551173	0.446038				0.318791	0.648313			0.397685					0.39154		0.347212	0.634899		0.468055	mean
	* The expression of each gene by each human non-lymphoid tissue (nl) and the mean expression of each gene by purified untouched/activated T cells (Tc) were expressed as log2. Then, the difference between expression in each non-lymphoid tissue and mean T cell expression (nl/Tc) was evaluated, and the mean of nl/Tc (M_nl/Tc) was calculated for each tissue. Finally, the difference between nl/Tc and …
	$ (nl/Tc)/(M_nl/Tc) > 3.32 are highlighted in pink
		Included (no more than 1 tissue in pink, green) and excluded (2 or more tissues in pink, red) genes		CCR7	CD2	CD247	CD28	CD3D	CD3G	CD6	CD69	CD96	CTLA4	GPR171	GZMA	GZMK	ICOS	IFNG	IL2RB	IL7R	ITK	KLRB1	LAT	LCK	PYHIN1	SH2D1A	SIRPG	TCF7	THEMIS	TIGIT	TRAC	TRAT1	TRBC1,TRBV25-1	UBASH3A
			Non-lymphoid Tissues that have an imbalance greater than 10fold (3.32log2) (compared to the mean expression value of the genes in Non-lymphoid Tissues)								choroid				transverse colon													dermal papilla	Brodmann area 46		retina
																												epididymal caput	genu
																												epididymal corpus

## Sheet: Table S5
		Supplemental Table 5. Exclusion of genes showing less than tenfold overexpression (<3.32 log2) in T cells than in cell lines derived from non-T immune cells and non-lymphoid tissues (round 6)
				Tc/nTcl*$
		Non-T cell lines		CCR7	CD2	CD247	CD28	CD3D	CD3G	CD6	CD69	CD96	CTLA4	GPR171	GZMA	GZMK	ICOS	IFNG	IL2RB	IL7R	ITK	KLRB1	LAT	LCK	PYHIN1	SH2D1A	SIRPG	TIGIT	TRAC	TRAT1	TRBC1,TRBV25-1	UBASH3A
	TEST GROUP	5637	Non-T cell lines genes expression ratio	5.61089	5.53655	5.6461	6.38896	7.44357	5.74272	4.92223	6.71649	4.46924	5.18495	5.88082	5.08005	4.65456	5.6763	3.52095	5.0931	4.16988	6.80555	5.01148	4.74873	6.42606	5.62626	5.81406	3.11429	4.45223	5.50662	5.22625	6.7975	5.02861
		1A2		-0.693615	4.81486	5.15353	6.45937	6.72867	5.59748	4.6794	5.36591	4.0674	5.30655	5.66643	4.62594	3.62953	5.38669	3.37241	1.37186	5.92399	6.48853	4.31164	5.31066	2.27533	6.06491	5.70911	2.27101	4.08073	3.78401	1.02917	7.22872	4.57331
		22Rv1		5.63661	5.56781	5.65318	6.41583	7.59465	5.90734	4.82674	8.32398	4.19825	5.29659	5.79466	5.05605	4.71996	5.52731	3.52753	4.8922	7.10968	6.86154	5.02245	5.12783	7.16928	5.76675	5.7774	3.34282	4.4678	5.50842	6.27278	8.13214	4.84079
		23132/87		6.5005	6.96516	6.01735	5.87687	8.34262	5.8759	5.03955	8.08491	5.27631	5.19685	6.06563	5.7029	5.88835	5.88425	4.04787	5.92405	7.69364	7.28275	5.82694	5.56444	7.29913	5.4192	5.90577	4.27169	4.51577	6.65423	6.17777	8.09907	4.88787
		293/pmiR-155		6.317	6.90313	6.15588	5.88233	7.78405	6.48176	4.99903	7.94001	5.17633	5.10559	5.68336	5.57884	5.69154	6.03414	3.37049	5.62046	7.4791	7.39459	6.12452	6.84606	7.1644	5.32786	5.68699	4.11213	4.70001	5.505	6.05158	8.51061	4.69207
		293/pmiR-K12-11		6.29435	6.76563	6.0364	5.86245	7.97309	6.48268	4.99705	8.13294	5.53754	5.11387	5.85324	5.70575	5.74547	5.88762	3.51426	5.49023	7.66617	7.27624	5.91873	6.83731	6.92496	5.43187	5.65611	4.14236	4.69782	5.11464	6.16977	8.41185	4.90499
		639V		5.64541	5.9827	5.69047	6.44998	7.48364	6.15354	5.21286	8.21861	4.52649	5.32338	4.31366	5.13849	4.68519	5.62147	3.50518	5.24912	1.36884	6.97073	4.93401	5.76603	7.3854	5.88569	5.84618	3.47598	4.54674	5.80966	6.34697	8.5116	4.80707
		647V		5.55324	5.40049	5.67398	6.31633	7.36417	5.60504	4.90746	8.08418	4.37816	5.24456	5.66933	4.99487	4.50744	5.80778	3.34682	5.08285	4.37943	6.80228	4.96208	5.57473	7.25811	5.68995	5.85772	2.74421	4.43229	5.43413	6.13185	7.00527	4.79548
		769-P		5.49769	5.41528	5.55464	6.50739	7.3704	5.85813	5.2501	8.21019	4.31805	5.22217	5.76111	4.96363	4.36081	5.39595	3.33836	4.78592	6.63499	6.77508	4.90679	2.86785	7.20784	5.89518	5.7322	3.05817	4.34985	5.37196	6.29855	8.24956	4.7932
		76N-RHOA		5.34285	5.23822	5.7829	5.95914	5.97055	5.36781	3.66788	8.00431	4.73652	4.91679	5.51193	4.759	3.5919	4.9223	3.98562	4.87972	6.95766	7.24873	4.34436	5.47528	7.05373	5.54206	5.45567	2.80415	4.10153	5.07179	6.06043	6.72141	4.09181
		76N-RHOA MUT p.G14V		5.46487	5.27455	5.67697	5.91921	5.98207	5.32946	3.66527	8.01749	4.75241	4.96067	5.63996	4.8464	3.47485	4.97431	3.9144	4.94426	7.0713	7.29095	4.53895	5.45424	7.06804	5.56304	5.46542	2.8436	4.10757	5.05532	6.071	6.88494	4.08599
		76N-RHOA MUT p.T37A		5.6119	5.24771	5.72531	5.87905	5.932	5.20094	3.70629	8.01726	4.73408	4.89317	5.42465	4.89658	3.47047	4.91602	3.98465	4.9157	7.12788	7.34853	4.48925	5.52941	7.04754	5.56339	5.39655	2.77792	4.01617	5.18094	6.02726	6.81057	4.05137
		786-O		6.45124	6.66969	5.88635	5.92519	7.98078	5.73182	4.91124	8.12332	5.30728	5.11865	6.05039	5.52045	5.51044	5.6444	4.14703	5.39081	5.364	7.44403	5.83092	5.77576	7.2428	5.38736	5.71607	4.39166	4.57284	6.19755	6.19337	7.86955	4.97867
		A101D		5.52715	5.01861	5.53541	6.4147	7.29718	5.64209	4.97432	8.1282	2.20349	5.02369	5.46432	4.7956	4.23709	5.53667	3.23867	5.04628	3.07204	6.86981	4.71921	5.65667	7.30189	5.83479	5.773	2.82703	4.57398	4.89966	6.06805	8.01475	4.77526
		A-172		5.86923	5.82825	5.64354	6.27276	7.62719	5.80253	5.18973	8.16142	4.55485	5.33111	5.95227	5.03849	4.63875	5.75111	3.63106	4.74011	1.16678	6.68981	5.19528	3.10942	7.25684	5.79977	5.7944	3.35646	4.55025	5.69003	6.31141	7.9976	4.92287
		A-204		5.60046	5.33958	5.43624	6.55482	7.28562	5.68951	5.08409	7.9963	4.42377	5.3125	5.71341	4.67969	4.27153	5.68709	3.37364	4.8973	6.7202	6.80401	4.70677	5.72804	7.2139	5.82032	5.82183	2.8245	4.44788	5.48756	6.1226	8.02898	4.70823
		A2780		5.73	6.38889	5.94456	6.20142	7.51578	5.5083	4.48434	7.79359	5.00396	5.24358	5.85243	5.80124	5.74604	5.56458	2.21512	5.23235	7.40106	7.23364	5.42042	5.73247	7.2956	5.51486	5.94447	3.79501	4.37724	5.78298	6.20391	7.51313	4.40356
		A-375		5.81602	5.73927	5.49847	6.43033	7.20173	5.84725	4.95091	8.14092	0.499069	4.77044	5.91861	4.90221	4.51002	5.53317	3.69481	4.9553	4.79568	6.93047	5.1996	5.87826	7.25836	5.91468	5.75375	3.06291	4.45656	5.46001	6.21793	7.8336	4.68757
		A-427		5.81098	5.61147	5.64536	6.54404	6.8535	5.75867	4.83958	8.43275	2.08085	4.99237	5.27595	4.92859	4.25258	5.35459	3.53762	4.89018	7.19818	7.07949	5.06417	5.43734	7.33289	6.0877	5.80114	3.09962	4.36579	5.6606	6.49804	7.99439	4.33313
		A-431		6.26419	6.78718	5.94262	6.11765	7.9467	6.18949	4.84674	8.23234	5.1941	5.17762	6.28658	5.49328	5.60315	5.7909	3.96226	5.34025	5.92933	7.49681	5.91382	5.98515	6.541	5.43685	5.666	4.10074	4.4686	6.14339	6.31895	7.98434	4.80276
		A-498		6.01755	6.02774	5.8732	6.2384	7.51827	5.68635	4.96584	8.19171	5.0835	5.06792	5.89266	5.29603	4.98597	5.44594	3.74956	5.15118	4.76532	7.09275	5.45096	1.93508	7.40928	5.62563	5.69585	3.70418	4.44023	5.85882	6.39505	7.98495	4.73243
		A-549		5.7461	6.52148	5.61586	6.02961	7.34058	5.83572	4.62484	8.19466	5.2055	5.06902	6.06247	5.54118	5.28642	5.59711	4.10996	5.19733	7.3951	7.41653	5.60848	5.7154	7.26588	5.54486	5.7621	3.83706	4.49026	5.82173	6.28382	7.38212	4.6514
		A-673		5.60874	5.07928	5.47413	6.5477	7.32815	5.86727	5.36665	8.19363	4.43789	5.21795	5.6447	4.81436	4.33932	5.66883	3.52929	4.86649	6.67775	6.64031	5.10958	5.73807	7.56133	5.87483	5.49199	2.8211	4.34322	3.80193	6.08032	8.32303	4.85249
		ACHN		6.01262	5.9428	5.79368	6.38221	7.48565	5.87507	4.96612	8.26562	4.72565	5.2626	6.00083	5.23667	4.8642	5.58202	3.7971	5.20287	7.30453	7.15031	5.40875	3.02726	7.27422	5.75463	5.82075	3.36334	4.53897	5.75014	6.30042	7.88853	4.88636
		AGS		5.81871	5.74323	5.66597	6.18476	7.4246	5.85575	4.93856	8.09933	4.68606	5.12529	5.90293	5.32519	4.95731	5.67358	3.68607	5.00959	7.1678	7.12157	5.30269	5.3771	5.65946	5.68683	5.79534	3.37653	4.56615	5.73491	6.33599	7.90864	4.77637
		AN3-CA		5.56087	5.15981	5.57394	6.49421	7.20325	5.73177	5.00835	8.06834	4.13274	5.3369	5.63222	4.79683	4.24139	5.4348	3.51089	4.91914	7.00319	6.77813	4.47108	5.26814	7.20294	5.67857	5.65597	2.45927	4.35414	5.33738	6.04443	8.10879	4.84347
		ARH-77		-0.441187	5.37314	5.43319	2.71824	7.06515	5.60609	4.68867	3.04075	4.11833	4.92796	5.51974	0.855385	-1.92311	3.47456	3.38753	0.912633	5.70479	6.75214	4.90147	5.0004	1.8324	4.64911	5.6541	2.30151	4.11378	2.51766	3.50665	6.7148	4.70984
		ARPE-19		6.40086	6.11431	6.00129	6.36612	7.54525	5.97396	4.79137	8.46854	5.38154	5.29743	6.30867	5.71323	5.128	5.54675	3.63221	5.3077	5.57166	7.5954	5.52627	5.70697	7.05627	5.79559	5.89315	4.43477	4.60509	5.23474	6.53932	7.74667	5.06347
		AsPC-1		5.55311	5.14842	5.58994	6.46414	7.00938	5.63403	4.60448	8.29151	4.40519	5.24863	5.47161	4.9165	4.01862	5.45313	3.51787	4.74357	7.10013	6.80603	4.70404	5.47612	7.1064	5.98595	5.77983	3.1269	4.41834	5.34236	6.34166	7.88478	4.57251
		AU565		6.12365	6.7054	5.84561	5.83144	8.13333	5.83025	4.62435	8.06207	5.25594	5.01104	6.20572	5.67184	5.77363	5.79406	4.13534	5.76234	7.56974	7.47616	5.65007	5.87951	7.30116	5.38096	5.846	4.25885	4.46639	6.63655	6.07763	8.2065	4.77307
		AZ-521		6.35737	6.82276	5.95622	5.77222	8.12079	5.85225	4.84877	4.96092	5.34977	5.12436	5.98404	5.74909	5.48405	5.93742	4.1944	5.63112	7.54859	7.3228	5.66058	5.62776	7.4351	5.18239	5.91043	4.29836	4.48781	6.63348	6.08284	8.14033	4.82597
		BC-1		1.55083	4.78137	5.20637	6.77651	6.87134	5.95409	4.92102	8.35353	1.14747	5.24664	5.67399	4.34462	3.887	5.21626	2.59671	-0.796987	6.62207	6.62429	4.36197	5.14832	7.10025	6.13453	5.52856	2.5847	4.32683	4.42702	5.65819	5.65455	4.68918
		BC-2		-0.744373	5.14589	5.34414	6.43601	6.75242	5.80768	4.82814	7.82401	1.53681	5.13371	5.54507	2.37613	3.45069	5.07403	2.5469	-0.999791	6.73444	6.81006	4.76696	4.87218	7.10099	6.26834	5.55797	2.7873	4.30125	4.01369	1.52243	6.12758	4.4847
		BC-3		-0.515039	4.87067	5.53017	6.64575	6.55418	5.91319	4.97184	8.45798	1.16786	5.25657	5.7961	1.61803	4.20274	5.31145	3.21186	-0.107983	6.73548	6.74585	4.64534	5.27213	7.17288	6.26874	5.77092	2.75771	4.28812	4.29004	1.61176	4.77947	4.753
		BDCM		1.36515	5.52279	5.43112	6.42207	7.34967	5.65064	4.85903	3.7962	4.33121	5.20734	5.8409	5.06477	4.40853	5.69794	3.4626	2.46154	5.83323	6.8535	4.86462	5.393	4.55886	5.65795	5.78302	3.03829	4.19934	3.81165	5.59477	8.29585	4.47607
		BEAS-2B		6.17545	6.52887	5.76269	6.00716	7.06303	5.73413	4.77446	8.23542	5.26587	5.06468	5.88946	5.52972	5.29279	5.6752	4.00065	5.27131	5.201	7.48076	6.03344	5.42915	7.50483	5.65933	5.77192	3.78476	4.47118	5.93046	6.34524	7.68236	4.53763
		BeWo		0.629558	4.8196	5.28312	6.52821	6.58907	5.53444	4.77295	8.34762	3.9926	5.04755	5.245	4.58708	3.992	5.12593	3.31986	3.61931	6.61373	6.64431	4.45388	5.37628	6.97353	6.14898	5.46031	2.66861	4.27233	4.80481	6.3025	7.69987	4.6741
		BFTC-905		5.84745	5.97413	5.55989	6.42506	7.44529	5.98448	4.76856	7.73251	4.47146	5.19363	6.03156	5.07202	4.74317	5.50448	3.6904	4.98719	6.0867	7.04498	5.22116	5.61732	6.49147	5.90901	5.70598	3.35135	4.53872	5.50203	6.45578	8.10603	4.86791
		BHT-101		5.67579	5.63276	5.64633	6.52341	6.65504	5.95546	4.97296	8.15973	4.46976	5.24696	5.96145	4.98039	4.45531	5.53125	3.50174	4.79568	4.65985	6.98971	5.15596	4.01656	6.90871	5.96194	5.75088	2.97215	4.4803	5.38316	6.31563	7.37112	4.60107
		BM-1604		5.62295	4.60412	5.58951	6.6711	6.68248	5.91054	4.93512	8.39479	4.1333	5.34937	5.63353	4.82945	4.05392	5.09049	3.19998	4.26305	6.84196	6.82992	4.5341	5.24596	7.37194	6.21116	5.71944	2.53567	4.44501	4.81259	6.34985	8.29019	4.67728
		BT-20		6.06351	6.11282	5.84712	6.2278	7.6744	5.83596	4.90353	8.15359	4.84612	5.13027	6.04249	5.30948	4.98355	5.6352	3.90022	5.25892	6.91342	7.19701	5.42175	5.68077	7.21356	5.71542	5.78426	3.68983	4.63231	6.02934	6.32164	8.12223	4.82338
		BT-474		5.95517	5.78161	5.86411	6.27871	7.46279	5.82503	4.69219	8.16046	4.69496	5.15441	5.87851	5.18505	4.89043	5.68222	3.91387	5.03293	7.03307	7.02297	5.21395	5.68837	7.24027	5.68265	5.87879	3.63158	4.61635	5.79554	6.15443	8.03594	4.78794
		BT-549		6.42126	6.69884	6.09386	5.92802	7.96717	5.90232	5.0449	8.01209	5.37473	5.13706	6.184	5.48586	5.6176	5.73073	4.17673	5.59477	3.39857	7.30029	5.76373	5.72617	7.34759	5.4092	5.78609	3.59653	4.44873	6.41846	6.2344	8.03994	4.80125
		BV-173		5.40744	5.57352	5.68367	6.30026	7.41107	5.62664	4.94848	3.86384	1.44948	4.97421	5.87959	4.82827	3.89292	5.4965	3.41985	4.89904	2.06187	6.87324	5.00773	5.42932	5.95002	5.77521	5.64175	3.19914	4.28742	4.80135	6.2567	8.22101	4.55867
		BxPC-3		6.15034	6.61532	5.55822	6.1979	7.50704	5.96616	4.42919	7.81757	4.96337	5.1767	6.0436	5.34741	5.37984	5.76903	4.02281	5.30997	5.05923	7.42057	5.87874	5.08767	4.50112	5.63277	5.94039	3.79159	4.54668	6.37733	6.22265	7.37473	4.5446
		C32 [Human melanoma]		6.30032	6.54052	6.0029	6.25636	7.76486	6.09063	4.921	8.19498	2.74786	4.60002	5.5942	5.50847	5.12373	5.66414	3.98046	5.32823	6.90736	7.19783	5.45471	5.93183	7.5686	5.55303	5.72656	4.31275	4.42008	5.87727	6.40897	7.97562	5.00105
		C32TG		5.36715	4.46788	5.4905	6.71861	6.79828	5.81479	4.94714	8.21644	3.6508	4.59133	5.44173	4.67712	3.70645	5.37383	3.34548	4.53182	6.81375	6.62213	4.35265	5.2851	7.15907	6.10475	5.75702	2.11739	4.6695	4.79694	6.09519	7.94206	4.75493
		C-33 A		5.46466	4.96809	5.30228	6.63626	6.55621	5.81392	4.82341	8.41258	4.07976	5.17601	5.757	4.43072	3.97799	5.1867	3.28541	4.33976	6.70424	6.47349	4.36893	5.27652	6.95417	6.29332	5.38998	2.98489	4.44148	4.71093	6.33272	7.81679	4.59667
		C-4 I		5.51804	5.02464	5.22326	6.67072	6.59331	5.98586	4.82998	8.23919	4.147	5.30251	5.93499	4.66105	4.05028	5.09754	3.36495	4.32156	5.90051	6.59879	4.46151	5.22143	6.97729	6.28618	5.53498	2.40558	4.50767	4.78255	6.40264	8.08666	4.84305
		C-4 II		5.50767	5.00584	5.42272	6.74545	6.92071	6.00886	5.0129	8.32394	4.10191	5.44693	5.90917	4.68913	4.12729	5.25832	3.3353	4.41551	6.81262	6.7098	4.55522	5.18252	7.08392	6.32546	5.57322	2.79029	4.51827	4.87425	6.34858	7.90358	4.84597
		CA46		5.22488	5.47345	4.81262	6.12222	7.08791	3.95863	4.91679	7.01559	4.29137	5.33441	5.77851	4.85272	4.25093	5.44947	3.39476	4.92942	6.79785	6.84671	4.56241	4.95551	1.98548	1.98299	5.63041	2.83102	4.14704	4.30088	6.20933	5.74464	4.8985
		Caco-2		5.72821	6.62521	5.84918	5.85515	7.8007	5.8222	4.44431	7.85355	5.36318	5.0692	5.98228	5.62865	5.47413	6.05669	4.24752	5.58813	7.53898	7.5196	5.579	5.6805	7.41834	5.27399	5.87633	4.35061	4.51443	6.42369	6.34849	7.84926	4.87757
		CA-HPV-10		5.74231	4.89117	5.70264	6.77796	6.7192	6.12432	4.83757	8.50974	4.23404	5.18574	5.75489	4.69216	4.07037	5.33577	3.43039	4.513	5.49348	6.91157	4.63836	5.0886	6.85289	6.29067	5.72955	2.59443	4.41819	4.93204	6.54955	8.22887	4.66974
		Caki-1		6.08531	6.03404	5.83925	6.23153	7.40789	5.76345	5.14212	8.2204	4.83783	5.27515	5.93089	5.11372	4.80009	5.63705	3.79654	5.2719	3.93821	7.09014	5.33193	4.8293	7.54386	5.48305	5.74433	3.575	4.5828	5.72016	6.27647	7.90325	5.04717
		Caki-2		5.3481	4.9172	5.70375	6.49446	7.32988	5.60952	4.85917	6.51152	4.21965	5.23896	5.35725	4.95251	4.18463	5.74047	3.35363	5.07682	7.10902	6.80886	4.67307	2.7618	7.45596	5.81473	5.71775	2.38414	4.69367	5.67817	6.04473	8.05576	4.63225
		CAL-27		6.31399	7.02055	6.01924	5.81713	8.62452	5.81934	4.67799	7.03103	5.26613	4.8278	6.25652	5.37663	5.76247	5.92644	4.23946	5.81978	3.01409	7.41439	5.97437	6.00481	7.05625	5.21474	5.95517	4.22563	4.59049	6.40623	6.18509	8.13902	4.57148
		CAL-54		5.69353	4.88415	5.48688	6.33933	7.36901	5.8899	5.0398	7.71029	4.38929	5.36051	5.50547	4.8587	4.29639	5.69207	3.14547	5.19236	7.19242	6.86984	4.70786	4.94506	7.15722	5.83837	5.92353	2.68151	4.60968	5.48389	6.21557	8.22302	4.88894
		CAL-62		5.90145	5.65755	5.27404	6.55949	7.47974	6.10115	5.34295	8.19645	4.41268	5.20471	5.91796	4.91059	4.73254	5.55682	3.52546	5.19065	7.04992	7.09912	5.23763	5.5184	7.36018	5.92073	5.73779	2.96602	4.72527	5.56591	6.31893	8.67149	4.83874
		CAL-85-1		6.50824	6.86413	6.21895	5.60391	8.48377	5.80878	4.68248	7.69149	5.37826	5.20496	6.01999	5.69833	5.70744	5.82784	4.26943	6.00877	2.84182	7.71658	5.71117	6.24027	5.32894	5.13534	5.59809	3.00336	4.58991	6.93617	6.0422	6.76743	4.84652
		Calu-1		6.23732	6.19468	5.81156	6.34125	7.55204	5.87455	4.92687	8.20266	4.92419	5.14936	6.20654	5.23489	4.91768	5.67628	3.85576	5.39744	2.52957	7.22546	5.63445	5.57565	7.52944	5.77688	5.78833	3.77952	4.4703	5.97774	6.54323	6.70849	4.8393
		Calu-3		6.55373	7.15216	5.57677	5.67088	8.31006	6.07788	4.95149	6.23284	5.35227	4.92628	6.12956	5.59163	5.88917	5.81956	4.14536	5.7197	7.49564	7.473	5.88664	5.5673	6.79243	5.26084	5.75486	4.33759	4.5662	6.69426	6.08688	8.20329	4.52627
		Calu-6		5.96886	5.97871	5.56234	6.13572	7.22134	5.59963	4.82153	8.10688	4.71549	5.12223	5.88513	5.07906	4.81631	5.86288	3.89918	4.33128	3.49103	7.06065	5.4251	3.62843	7.3273	5.59014	5.78859	3.26612	4.50279	5.63974	6.11828	7.77696	4.79508
		CAMA-1		6.3501	6.87545	6.23015	5.89339	8.21223	6.05684	4.83529	7.96082	5.28038	5.14173	6.18055	5.82408	5.78587	5.85166	4.19909	5.77322	7.38318	7.4576	5.69631	5.49882	7.55381	5.24693	5.96253	4.52257	4.58163	6.68661	6.02219	8.26415	4.84023
		Caov-3		5.81899	5.89433	5.60007	6.6178	7.5051	3.6659	5.05632	8.265	4.41989	5.28984	5.81628	5.03942	4.71623	5.56534	3.50693	5.0462	6.49956	6.93438	5.2522	5.32283	7.48658	5.97	5.79767	3.21855	4.59143	5.5409	6.37131	7.84482	4.98703
		Capan-1		5.88497	6.01867	5.67772	6.33923	7.46359	5.94865	4.76333	7.7643	4.6798	4.99304	6.03586	5.11857	4.81787	5.46273	3.83046	5.07778	6.86352	7.04144	5.29469	5.31099	6.4279	5.84346	5.88627	3.52299	4.53077	5.70862	6.32641	7.90816	4.6771
		Capan-2		5.95225	5.75865	5.60235	6.42669	7.49571	6.02596	4.98246	8.21743	4.64013	5.30895	6.06605	5.17407	4.75159	5.42923	3.75831	4.90203	6.95628	6.96806	5.15626	5.34961	6.8874	6.01113	5.76201	3.45011	4.41378	5.56459	6.58806	8.26086	4.79257
		CCD-1079Sk		6.0952	6.32778	5.98282	6.34457	7.74341	5.71026	4.45698	8.80427	5.70209	5.4633	6.52278	5.42134	5.39921	5.98684	3.94641	5.0221	3.94706	7.98097	5.42965	5.45996	7.04967	6.13288	6.3634	4.24865	4.73348	5.8391	6.7417	6.71556	5.19056
		CCF-STTG1		5.77368	5.40411	5.52154	6.01453	7.76228	5.53539	5.11697	8.0767	4.29582	5.21134	5.7678	5.00558	4.56544	5.71363	3.59788	5.00772	5.60722	6.86047	5.17763	5.37851	7.15937	5.66006	5.73796	3.02603	4.53947	5.84177	5.87331	7.99155	4.78913
		CFPAC-1		6.46516	6.86311	5.88003	6.00328	8.18362	6.11569	4.8587	8.03141	5.2732	5.14826	6.24777	5.69296	5.70357	5.80329	4.24622	5.90361	7.30685	7.46777	5.89302	3.62355	2.23104	5.3645	5.95852	4.23701	4.52436	6.69517	6.25291	5.83642	5.03331
		CGTH-W-1		5.64407	5.64457	5.61732	6.5031	7.51094	5.97165	5.28136	8.28443	4.09107	5.25927	5.90519	4.93078	4.70481	5.55645	3.52548	4.99142	6.88365	6.95777	5.04832	5.72009	7.41547	5.97534	5.86255	3.16388	4.39887	5.31105	6.29812	8.57037	4.74588
		ChaGo-K-1		5.67308	5.58707	5.72834	6.44914	7.23877	5.79011	5.28371	8.14669	4.35945	5.30776	5.74918	4.77409	4.34442	5.74509	3.64202	4.62662	7.05407	6.81757	4.82919	5.59719	7.40756	5.83184	5.91268	3.04531	4.72782	5.45415	6.00243	7.96595	4.97911
		CHL-1		5.65051	5.42635	5.66674	6.4543	7.24704	5.80403	5.16797	8.17923	0.925779	5.3606	5.80223	4.80994	4.34357	5.70445	3.36724	2.75493	4.09651	6.72132	4.94463	5.64731	7.15106	5.80999	5.82902	2.83656	4.41518	5.3503	6.24906	8.03485	4.74824
		CHP-212		5.94151	5.49635	5.53561	6.52054	7.16079	6.05403	5.03115	8.33085	4.53462	5.22152	5.79587	5.1324	4.66078	5.57205	3.50225	4.72987	6.094	6.99117	5.12066	5.67922	7.46938	6.04903	5.91117	3.25716	4.58478	5.57864	6.37275	8.32918	4.66358
		COLO 201		5.39112	5.21851	5.65905	6.58281	6.97149	6.06835	4.63708	8.23813	4.17377	5.30394	5.80084	4.10195	4.26688	5.51884	3.38817	4.62243	6.81163	6.95737	4.83728	2.64445	0.272689	6.01752	5.67432	2.89162	4.48615	5.30528	6.37525	7.62447	4.61813
		COLO 205		6.33501	6.7812	5.78574	5.97924	7.81776	5.81464	4.62822	8.01943	5.30588	5.14542	6.014	4.9419	5.58347	5.75586	4.06642	5.31437	7.63987	7.4207	5.58892	2.77803	-0.556004	5.32922	5.78252	4.34055	4.50422	6.07924	6.24879	7.73376	4.83776
		COLO 320DM		5.59738	5.42707	5.67426	6.54267	7.06394	5.86008	4.90824	8.37975	4.372	5.17042	5.76964	4.85502	4.20413	5.55018	3.55576	4.67715	6.8886	6.92853	4.72201	5.48437	6.85115	6.06048	5.75084	3.16736	4.47064	5.35173	6.38375	7.96355	4.82359
		COLO 320HSR		5.53441	5.16774	5.70382	6.61064	7.10295	5.6347	4.8316	8.3031	4.26516	5.33232	5.59331	4.92192	4.21474	5.56664	3.59359	4.74731	7.10822	6.9094	4.97922	5.68576	7.29249	6.07446	5.91158	3.0519	4.49243	5.12496	6.27764	7.81117	4.83852
		COLO 357/FG		6.33696	6.68931	6.10576	6.34299	7.21854	6.31872	4.48436	8.516	5.24692	5.63605	6.15017	5.65281	5.33383	5.86282	4.24922	4.97378	7.54011	7.85368	5.78925	6.5265	7.05112	5.87212	6.46847	3.94163	4.89337	5.42217	6.63205	7.87844	4.91113
		COLO 668		5.97742	6.01775	5.71359	6.47599	7.77192	6.1314	4.75431	8.20936	4.47826	5.34332	5.76461	5.0072	4.6021	5.81343	3.76241	4.58194	7.20841	6.9645	5.06642	5.48904	2.43037	5.85304	5.99745	3.16273	4.76716	5.55434	6.24251	6.52904	5.24137
		COLO 678		6.03589	6.34777	5.74243	6.20702	7.85039	6.00561	5.18152	8.27683	4.75314	5.29794	5.9735	5.39245	5.46206	5.5505	3.91402	5.44814	7.61307	7.11144	5.51777	6.02392	7.2496	5.66828	5.78835	4.06459	4.45063	6.35049	6.28177	8.11483	5.18678
		COLO 704		5.73292	5.14811	5.52784	6.46499	7.49055	5.80527	5.1296	7.99301	4.43353	5.3621	5.65152	4.93831	4.32227	5.76986	3.45314	4.99466	7.10651	6.68248	4.72698	5.72709	7.13029	5.72257	5.59064	2.78746	4.71174	5.29414	6.01842	8.03277	4.95904
		COLO 741		6.19116	6.61229	5.75409	6.07089	7.90084	5.68197	5.09814	8.13935	3.74952	5.04312	6.00798	5.40294	5.10581	5.65118	3.90223	5.42818	7.31748	6.21136	5.55567	5.80088	7.28155	5.67021	5.97857	3.95342	4.44077	6.13066	6.28908	7.89065	4.97459
		COLO 829		5.56354	5.19932	5.57066	6.55545	7.27006	5.74964	5.02077	8.33944	4.26362	4.569	5.65565	4.87822	4.30029	5.60522	3.49161	4.78011	6.20093	6.88202	4.95528	5.55122	7.27522	6.00572	5.90858	3.05834	4.45656	5.35004	6.26494	7.85356	4.78765
		COR-L105		5.62188	5.62837	5.73479	6.54287	7.56038	5.85437	5.36263	8.17795	4.28402	5.45284	5.69331	4.88251	4.47075	5.79156	3.67308	5.10537	5.40729	6.60181	4.88576	5.68399	7.50205	5.85057	6.04756	2.87986	4.74082	5.64217	6.11529	8.19027	5.05523
		COR-L23		5.78393	5.97748	5.47575	6.28005	7.31524	5.7149	5.08694	7.94033	4.52533	5.23892	5.77934	5.03658	4.35569	5.69218	3.86972	4.98028	6.80687	6.76375	4.79542	5.94449	2.95157	5.82718	5.84914	2.98488	4.45544	5.70284	6.11853	6.03944	5.22758
		COR-L279		5.84252	5.3553	5.10542	6.80375	7.27367	6.04222	4.94036	8.34719	4.19173	5.359	4.28018	4.68807	4.19129	5.74378	3.65841	4.95527	7.05748	6.50458	4.74753	5.70495	6.11558	6.16561	5.81286	3.00573	4.79541	5.13406	6.35753	8.11323	5.13595
		COR-L88		6.05127	5.8843	5.57811	6.47139	7.8585	6.05555	5.34141	8.10703	4.38311	5.48027	5.83473	5.05157	4.53541	5.84151	3.69255	5.13634	7.08139	6.73852	4.68627	5.3406	3.97896	5.8006	5.87106	3.17256	4.67698	5.58386	6.29584	8.38572	5.22214
		CP-A		6.30464	7.24837	5.70203	5.96783	7.53022	6.33678	4.42062	7.99497	5.45951	4.99278	6.1311	5.42004	5.57679	5.47017	4.48993	5.56561	6.56997	7.50796	6.04357	5.48421	6.87558	5.24575	5.69246	3.97099	4.68296	6.24952	6.11069	7.16137	4.68692
		CRO-AP2		-0.0852484	4.38225	5.50117	6.61832	6.66942	5.44194	4.84598	8.24769	1.97614	5.27042	5.21178	-2.92767	3.50989	5.61884	1.92682	0.894913	6.85397	6.36753	4.1647	5.18877	6.97071	5.15124	5.65251	1.97935	4.21513	4.738	2.4234	5.75728	4.49451
		CRO-AP5		1.0187	4.54467	5.34631	6.55556	6.73626	5.67145	4.92927	8.06083	0.598865	5.24065	5.70488	-2.67041	3.39356	5.26204	3.09181	0.405392	6.68282	6.45583	4.01743	3.58943	7.13549	5.41942	5.36628	2.2515	4.27399	4.83002	2.12374	6.48739	4.51393
		CuFi-1		5.98251	7.15055	5.65476	5.83604	7.41768	6.1608	4.47355	7.9529	5.54455	4.92998	6.01708	5.59466	5.16521	5.66864	3.92582	6.03095	6.77225	7.24473	5.69018	6.44833	7.29222	5.08107	5.53308	3.9749	4.29249	5.85324	6.05916	8.33363	4.50741
		D283 Med		5.74926	5.67756	5.63395	6.49137	7.23252	5.84167	5.04972	8.32976	4.35213	5.36198	5.78816	4.91852	4.45617	5.58033	3.61594	5.06254	6.98871	6.89025	5.07085	5.50337	7.22027	5.946	5.7319	3.11785	4.36379	4.22608	6.2689	8.34244	4.75839
		D341 Med		5.73477	5.61989	5.61621	6.43758	7.28144	5.93416	5.0407	8.27973	4.54562	5.25961	5.90968	4.88363	4.56008	5.42696	3.46467	4.89166	7.01485	6.88892	4.84458	5.5608	7.32809	5.98233	5.80309	3.09592	4.42086	5.44229	6.26927	8.2486	4.7516
		Daoy		6.07776	6.43869	5.29985	6.60586	8.09453	6.1814	4.93425	8.21838	5.27704	5.63968	6.56318	5.64303	5.24678	5.33593	4.48815	4.69164	3.46631	7.65033	5.55529	4.14107	7.69853	6.00338	5.9679	3.73748	4.02357	5.97585	6.54968	7.20691	5.07022
		Daoy-ALK KD		5.84166	6.26134	5.36331	6.83628	7.98025	6.47674	4.8339	8.42842	5.33218	5.77989	6.88967	5.77642	5.17996	5.36013	4.72195	4.53603	4.00109	7.7421	5.75041	3.76878	7.6726	6.27717	6.0509	3.66801	4.00668	5.90274	6.75787	7.07662	5.09676
		Daoy-BMI1 KD		5.95369	6.07185	5.26281	6.76353	7.81788	6.38539	4.62004	8.6228	5.40797	5.65274	6.86373	5.80365	5.2647	5.05622	4.6259	4.68263	2.7193	7.93527	5.50052	3.8566	7.66588	6.37166	6.05154	3.70875	4.02059	5.77699	6.83267	7.02722	4.93368
		Daoy-BMI1 KD-PCGF2 KD		5.88392	5.76186	4.95981	6.88126	7.65697	6.15776	4.45926	8.51343	5.13706	5.65964	6.64662	5.57608	4.81359	5.16043	4.48464	4.57915	2.73514	7.66825	5.3418	4.39679	7.39907	6.23201	5.89535	3.4044	3.92676	5.49264	6.56052	6.83609	4.97286
		Daoy-PCGF2 KD		5.81193	6.11754	5.22313	6.78842	7.7786	6.41216	4.51685	8.29842	5.2661	5.68332	6.60502	5.67939	4.86608	5.2595	4.51819	4.54555	2.54852	7.76336	5.51757	4.17025	7.58233	6.23181	5.77802	3.59968	3.99444	5.76946	6.61894	6.89889	5.10246
		Daudi		5.38156	5.58166	4.68534	6.0269	7.34944	5.90533	4.9362	6.79505	4.16927	5.23447	5.67407	4.9217	4.696	5.40704	3.29381	5.01328	4.08507	7.01027	4.76699	5.32007	2.42971	3.7297	-0.233012	2.86776	4.40537	3.13592	6.24049	8.32259	4.80618
		DB		5.05064	5.56537	2.10575	6.36651	7.23976	5.89953	4.56832	7.92976	4.41647	5.12025	5.73497	5.04697	4.35866	5.36653	3.43051	4.81564	3.80631	6.09361	4.78053	4.85427	3.07551	5.86852	5.79728	3.06445	3.50609	4.61722	6.3267	8.3394	4.79347
		DBTRG-05MG		5.68106	5.53521	5.72524	6.42823	7.40848	6.03725	5.41845	7.04759	4.36197	5.35203	5.80859	4.91584	4.57822	5.51691	3.59241	4.99212	2.91472	6.86327	5.08484	5.46932	7.39832	5.89169	5.82841	3.08477	4.65481	5.70598	6.33154	8.40741	4.94972
		Detroit 562		6.21985	5.98345	5.81236	6.2184	7.52194	5.68091	4.72111	8.05245	4.87738	5.21284	6.12377	5.12077	5.09957	5.59726	3.84942	5.09213	0.542961	7.20977	5.51196	5.76249	6.78931	5.71685	5.76994	3.67602	4.46038	5.64518	6.29776	7.99333	4.65913
		DG-75		5.38642	4.80451	4.63245	6.4015	6.83608	5.17933	4.62712	6.23113	3.98753	5.26285	5.41432	4.60847	3.70276	5.38523	3.29268	4.31523	3.69293	6.58789	4.26813	5.14492	1.23677	1.66616	5.63605	2.65563	4.1156	4.0861	6.20081	7.26726	5.04543
		DK-MG		5.43057	4.49846	5.60229	6.59534	7.16592	5.62639	5.19764	8.12544	4.19372	5.28488	5.63373	4.83939	4.23709	5.667	2.996	4.90899	4.04737	6.87275	4.65347	5.08569	7.26179	5.88038	5.77844	2.4653	4.5561	5.39454	5.86371	7.95066	4.55977
		DMS 114		6.15607	5.88863	5.53055	6.35299	7.70763	5.78427	5.06536	8.05842	4.69478	5.24019	5.95633	5.06708	4.98016	5.69023	3.84634	5.25957	7.24115	6.99144	5.35612	5.65888	7.36535	5.75039	5.88218	3.37478	4.64392	5.78576	6.24334	8.13114	5.00806
		DMS 153		5.70087	5.67746	5.4853	6.54537	7.8473	6.0478	5.11765	8.12406	4.2349	5.32153	5.62471	4.93094	4.58392	5.72818	3.55277	5.07918	7.09421	6.73957	5.06718	3.61525	1.95629	5.91019	5.69175	3.11267	4.81004	5.70562	6.29254	8.29848	5.11743
		DMS 273		5.89666	5.5216	5.54957	6.43564	7.52443	5.77475	4.94848	8.18616	4.34088	5.36522	5.59364	4.86129	4.2821	5.80672	3.42567	5.18695	6.95949	6.81323	4.72042	6.03217	7.32311	5.85977	5.90031	2.96114	4.73459	4.48409	6.18228	8.13542	5.04526
		DMS 53		5.76147	5.98212	5.34683	6.31651	7.74658	6.07875	4.59852	8.1315	4.43473	5.26702	5.757	4.90277	4.69833	5.67624	3.60832	5.13559	7.22328	6.77419	5.07243	5.77592	6.13553	5.51428	5.72998	3.60913	4.60354	5.72351	4.25056	7.77528	5.3217
		DMS 79		5.69379	5.75025	5.31682	6.46314	7.71024	5.90708	5.56465	8.16453	4.41583	5.33287	5.4561	5.20544	4.54083	5.73524	3.77128	5.01057	7.27749	6.72547	5.00798	5.77176	3.94303	5.91435	5.95962	3.34595	4.63651	5.65538	6.1802	8.19664	5.28748
		DoHH2		5.19076	4.9339	4.08364	6.36741	7.09155	5.36909	4.5397	7.77546	4.31288	5.22968	5.30703	4.92889	4.09886	5.60463	3.43478	4.89913	4.75092	6.65355	4.54942	5.94749	2.86614	5.80601	5.64177	2.83179	4.40802	2.5579	5.86234	7.00281	4.92604
		DoTc2 4510		5.36437	4.60804	4.32675	6.61965	6.7664	5.86478	4.90576	8.21224	3.76817	5.39716	5.6865	4.55373	4.02672	5.43952	3.32697	4.26029	6.76169	6.55489	4.42638	5.54674	3.26483	6.12975	5.74012	2.61208	4.51176	4.68971	6.30985	7.86109	4.83594
		DU145		5.8053	6.14852	6.04113	6.27687	7.37251	5.92715	5.10347	8.38096	5.33645	5.47007	6.18288	5.38202	5.15006	5.59279	4.08192	4.74763	7.21694	7.08692	5.0278	5.24362	7.21451	5.72909	5.85062	3.73069	4.5104	5.56173	6.37261	7.69754	5.12176
		DU4475		5.81955	5.56197	3.66099	6.61615	6.67276	6.16793	3.76903	4.87668	4.25743	1.46165	5.91034	-1.11526	4.36889	3.77228	3.38604	4.73542	6.56338	6.7651	4.86187	1.25985	7.35963	6.29237	5.68167	3.24784	4.49078	5.04576	6.51845	8.17438	4.62603
		EB1		1.12081	5.57241	4.69354	5.43571	7.2073	5.12472	4.74192	2.6271	4.26489	5.02446	5.47631	4.84248	4.0902	5.50775	3.02508	3.6048	5.58415	6.45228	4.56295	4.67974	3.95548	4.93933	5.48507	3.01062	4.12919	3.3938	6.09419	7.08742	5.08815
		EB2		0.740253	5.34176	4.66212	5.3684	7.31997	5.34897	4.76946	1.89327	3.67368	5.10687	5.46814	4.79754	4.27725	5.59292	2.77468	3.66116	5.74723	6.36971	4.54369	5.35822	3.24125	4.11307	4.30681	2.76937	4.03058	3.5199	5.95049	6.87225	4.51335
		EB3		5.40134	4.86279	4.54746	6.37337	6.51368	5.7814	4.50036	5.9133	3.96529	5.431	5.73228	4.63521	4.14445	4.96526	3.29965	4.65061	4.63146	6.81839	4.49655	5.29706	3.85856	2.04246	1.90172	2.56789	4.60565	4.28966	6.35362	6.47219	4.58424
		EFM-19		5.33772	5.84605	5.82494	6.31233	7.38049	5.91799	4.82766	8.16616	4.59334	5.20015	5.61954	4.93205	4.69021	5.67554	3.57409	4.82565	7.17043	7.10582	4.98919	5.29567	7.32127	5.70117	5.70906	3.36593	4.47523	5.78866	6.14899	8.28905	4.79467
		EKVX		6.4566	6.78989	6.10329	6.02461	7.64442	5.8685	4.96729	8.1648	5.2994	5.15823	6.16099	5.60465	5.56066	5.60415	4.28868	5.48142	7.43919	7.37465	5.78091	5.56184	7.13883	5.40201	5.77185	4.43627	4.45154	6.36608	6.2852	7.66846	5.01222
		ES-2		5.47969	4.67004	5.49421	6.47704	7.36578	5.46634	5.05402	8.1629	4.13921	5.20817	5.43796	3.94214	4.12815	5.87298	3.12287	4.80906	4.22998	6.79289	4.50105	5.23653	7.2188	5.74949	5.57218	2.58417	4.74587	5.41307	5.85636	6.68476	4.6774
		FaDu		5.77436	5.81418	5.72689	6.28253	7.52732	5.72137	4.87476	7.97343	4.53795	5.12139	5.99329	5.06238	4.80598	5.68595	3.73258	5.21712	4.22945	7.0181	5.25149	5.29316	7.3189	5.37781	5.86931	3.33576	4.52984	5.63954	6.22343	7.98032	4.73101
		G-401		5.94229	5.8422	4.91263	6.41181	7.33909	5.75849	5.02228	8.21128	4.44037	5.2873	5.71479	4.89575	4.47206	5.74261	3.62549	5.05781	7.13481	6.83487	4.93888	5.46797	7.42824	5.88381	5.70724	3.18477	4.45786	3.90019	6.29945	8.13065	4.86298
		G-402		5.75113	5.49633	5.58159	6.53289	7.39661	5.92986	5.26056	8.20595	4.18973	5.23881	5.79295	4.89373	4.62054	5.5529	3.42051	4.87541	7.0322	6.90803	4.96113	5.60802	7.40336	5.92125	5.68805	3.22423	4.55399	5.56915	6.23993	8.25199	4.97144
		GA-10		5.77191	5.45114	4.84903	6.29913	7.07596	4.41866	4.79201	3.37332	4.35803	5.28382	5.61822	4.76394	3.98452	5.60945	3.44636	4.93799	5.98482	6.65078	4.84693	5.73651	2.34729	0.644408	5.34164	3.13878	4.16874	3.78057	6.01756	6.30815	5.00696
		GCT		5.70233	5.25171	5.42143	6.35292	6.99523	5.53453	5.20781	8.20174	4.36716	5.23283	5.68791	4.60302	4.19031	5.45168	3.50963	4.85887	2.72926	6.79398	4.81473	5.68181	7.2594	5.94011	5.75044	2.80292	4.26524	5.34703	6.08151	8.01671	4.82858
		GDM-1		3.21674	4.81593	5.71413	6.35333	3.27063	5.42059	4.80096	6.36169	4.14328	4.99226	4.98574	4.49345	3.83885	5.65417	3.27707	4.9879	6.67038	6.67311	4.48303	3.39798	7.20186	5.72742	2.2944	2.69928	4.20654	4.87724	5.84701	7.76125	4.49394
		GM05659		6.18062	6.11826	5.97777	5.7906	7.59359	5.91264	4.26532	7.97639	5.1851	4.82199	6.12758	5.89142	5.30333	5.06132	3.58915	5.46718	1.52108	7.26221	6.24605	5.78017	7.40424	5.26488	5.62198	4.00209	4.55022	6.28416	6.21133	8.86774	4.3528
		GTL-16		6.49029	6.96581	5.93598	6.06581	7.71666	5.89062	4.56899	8.10332	5.36065	5.12402	6.22676	5.64457	5.5737	5.98805	4.30311	5.50145	7.638	7.45063	5.91305	5.60362	2.3199	5.44362	5.97995	4.17339	4.61403	6.37923	6.28134	7.74172	4.89959
		H4		5.79639	5.39918	5.57143	6.49507	7.33343	5.82485	5.30632	8.24779	4.47184	5.33866	5.91418	4.96786	4.41804	5.59845	3.58279	4.99116	3.19479	7.01738	5.02456	5.58806	7.30496	5.90698	5.84257	2.94285	4.62103	5.41809	6.21997	8.23772	4.97587
		HAECT		6.14044	6.87855	5.99465	5.49493	7.76828	5.73258	3.56986	7.5733	5.19292	4.91673	5.86453	5.20618	5.31938	5.49546	3.89979	5.7047	4.08965	7.26908	5.95888	5.85828	7.38509	4.55789	5.47158	4.20243	4.07002	3.80828	5.86181	7.50384	4.65318
		HCC1143		5.94983	5.94934	5.81884	6.35018	7.78013	6.06113	4.76297	8.18763	4.61927	5.25565	5.5406	5.31372	4.85551	5.79417	3.81201	5.3179	6.25324	7.16435	5.14737	4.50299	4.92997	5.74739	5.85386	3.66978	4.58552	5.98181	6.17157	8.23261	4.89322
		HCC1187		6.49749	7.01383	5.6685	5.95016	8.24711	5.97977	5.02674	7.93648	5.3428	5.211	6.1084	5.50267	5.86557	5.87825	4.28215	5.84962	7.55673	7.3825	5.95208	5.58595	6.46234	5.36226	5.21009	4.2593	4.66639	6.46177	6.13481	8.2175	4.87125
		HCC1395		6.08127	5.64157	5.42842	6.31075	7.61468	5.72634	4.85186	8.12978	4.52913	5.2207	5.78489	5.12941	4.87569	5.7228	3.73235	5.17086	5.76252	7.16256	5.20476	5.15205	7.07771	5.59958	5.69721	3.31984	4.56109	5.29871	6.11197	7.94843	4.71139
		HCC1419		5.85997	6.72029	6.03535	6.04973	8.23465	5.94828	5.09538	7.92242	5.20985	5.20287	6.17671	5.64183	5.62172	5.89724	4.14013	5.95193	7.6772	7.38411	5.85718	5.84962	7.30813	5.30662	5.64903	4.3324	4.39498	4.11657	6.15575	7.95471	5.05143
		HCC1569		6.47392	6.3086	6.01861	5.91993	8.25485	5.81275	5.1127	7.99418	5.27427	5.07015	6.07743	5.71125	5.7717	5.95661	4.05728	5.78673	7.50612	7.40059	5.68271	6.23773	7.42628	5.2704	5.8375	4.23612	4.47242	6.55364	6.09827	8.30654	5.05109
		HCC1599		5.55735	5.65145	5.56845	6.39849	7.49372	5.8976	5.0321	8.24186	4.41131	5.22919	5.7483	4.9428	4.37587	5.50222	3.50268	5.00512	7.07932	6.80535	4.91397	5.64823	7.41516	5.85273	5.65184	3.02333	4.45825	5.27904	6.25708	8.33148	4.85483
		HCC1806		6.58291	6.886	5.91378	5.9301	8.14025	5.98437	4.78209	7.29053	5.25135	5.01225	6.1301	5.71713	5.70013	5.88631	4.1969	5.79139	5.49176	7.47547	5.77814	6.09824	6.57828	5.27579	5.76847	4.38868	4.39541	6.63653	6.04608	8.14676	4.83468
		HCC1937		6.07096	6.09146	5.44355	6.26969	7.38729	5.75252	4.89426	8.28243	4.76675	5.23647	6.11363	5.25036	4.787	5.57095	3.77084	5.20507	3.30709	7.19625	5.23703	5.65269	7.23369	5.82463	5.78444	2.41557	4.43337	5.8183	6.3912	7.989	4.84749
		HCC1954		6.04442	5.78799	5.62108	6.25598	7.35135	5.48713	4.7943	8.17634	4.72881	5.19875	5.9364	5.13063	4.64964	5.56138	3.80218	5.1105	5.01981	6.91665	5.13063	5.69997	7.13032	5.80463	5.68424	3.28194	4.40179	5.58962	6.28916	7.97673	4.84812
		HCC202		6.46888	6.81007	6.15867	5.77045	8.25408	5.88857	4.97756	7.84912	5.50213	5.0847	6.08713	5.64525	5.89748	5.87618	4.19997	5.98004	7.08281	7.51911	5.75391	5.67467	7.44787	5.32447	5.84829	4.45286	4.51701	6.52446	6.12582	8.03457	4.93487
		HCC2157		5.6927	5.59668	5.72658	6.43399	7.31145	5.76626	4.41996	8.19154	4.35265	5.35613	5.66016	4.67706	4.3084	5.48281	3.4077	4.99153	7.03114	6.88712	4.79236	5.69919	7.27979	5.86563	5.72097	3.16305	4.54118	5.52079	6.15321	8.04574	4.6302
		HCC2218		5.62824	5.38307	5.63918	6.38466	7.10413	5.5803	4.81175	8.15886	4.55914	5.19084	5.62868	4.85744	4.43813	5.42076	3.48666	4.89323	7.19048	6.85787	4.60805	5.48471	7.40286	5.72075	5.65032	3.15138	4.2874	5.38088	6.20778	8.06489	4.67222
		HCC2998		6.45054	6.73106	5.95438	6.01477	7.63316	5.83474	4.74109	8.08679	5.37079	5.05193	6.1821	5.67809	5.47569	5.67607	4.12397	5.35479	7.50451	7.38432	5.5331	5.87785	7.09159	5.32893	5.66237	4.40339	4.48479	6.11467	6.23871	7.76116	4.94034
		HCC38		5.84499	5.78876	5.6957	6.39784	7.61259	6.03129	4.9854	8.20017	4.62988	5.19919	5.91369	5.14765	4.80797	5.63241	3.74204	5.16726	5.24853	6.94072	4.95532	5.57124	6.98066	5.82542	5.83168	3.30419	4.51435	5.79281	6.37264	8.08726	4.84381
		HCC70		6.48215	6.8787	5.93567	5.85549	8.49709	5.95761	4.69572	7.79173	5.44529	5.17583	6.22756	5.53109	5.85764	5.86393	4.06369	5.72399	7.4925	7.65208	5.73369	5.7028	7.09873	5.06816	5.6725	4.10223	4.44022	6.703	6.13565	7.58341	4.86636
		HCC827		6.44294	6.98154	5.67562	6.13683	7.86597	6.36437	4.82856	8.21379	5.31096	5.17583	6.29525	5.78405	5.57434	5.68164	4.1473	5.23576	5.00227	7.45408	5.77648	5.53876	5.71544	5.58803	5.90475	4.63424	4.60663	6.04413	6.31618	8.24401	4.72734
		HCT 116		5.99295	6.08586	5.5095	5.9023	6.99682	5.58905	4.61584	8.01328	4.85367	4.77609	6.04093	5.17988	4.83421	5.18712	3.80061	4.88966	7.04216	7.17809	5.014	5.176	6.90525	5.43482	5.57132	3.65568	4.10654	5.21412	6.10354	7.49221	4.42932
		HCT 116 DICER1(-/-)		6.437	6.53995	5.3738	5.79333	6.98825	5.84428	4.44737	8.15655	5.17715	4.62863	6.48751	5.00191	4.56515	5.22141	4.02816	5.15636	6.97859	7.66108	5.15393	4.86162	7.17642	5.20751	5.75847	3.81599	3.87105	5.18801	6.31715	7.62972	3.81143
		HCT 15		6.17	6.34554	5.70534	6.1164	7.52169	5.96871	4.57454	8.19084	4.99108	5.14504	6.11953	5.44574	5.18682	5.71185	3.85668	5.13261	7.37947	7.28837	5.56331	5.59378	7.20744	5.55025	5.83336	3.86442	4.57999	5.8986	6.32792	7.84164	4.90127
		HCT 8		6.28958	6.4528	5.33195	6.19632	7.46738	5.88804	4.48646	8.32521	5.04943	5.30491	6.33078	5.41461	5.18845	5.77094	4.16937	5.16207	7.48703	7.38414	5.74637	5.20137	4.9894	5.89231	5.93666	3.9927	4.53945	6.12432	6.31185	8.26778	4.90904
		HD-MY-Z		5.6602	5.41249	5.42566	6.3477	7.32136	5.55439	5.08544	8.26263	4.19721	0.603124	5.69118	4.68277	4.116	5.30481	3.40359	4.83794	7.12107	6.83113	4.72417	5.58495	7.26768	5.943	5.67556	2.95682	4.2135	5.34216	6.00513	7.88173	5.02292
		HEC-1-A		5.91233	5.76236	5.81101	6.3502	7.75457	5.91212	5.17401	8.0006	4.38016	5.30203	5.88789	5.20507	4.74173	5.79095	3.67342	5.3244	7.23708	7.21511	5.10308	5.65573	7.47878	5.60352	5.73481	3.08793	4.60245	5.73257	6.14408	8.1589	4.87271
		HEC-1-B		5.77377	5.44349	5.68743	6.33585	7.54492	5.85491	5.02396	8.08669	4.4537	5.26503	5.63364	4.96828	4.57565	5.58312	3.62071	5.09314	7.22564	7.12486	5.02931	5.3378	7.32522	5.64013	5.78292	3.09294	4.51959	5.6152	6.01679	8.03179	4.78007
		HEK293		6.38557	7.13204	5.66702	5.89762	7.90431	6.02603	4.99948	7.9046	5.40061	5.06129	6.26684	5.58618	5.69478	5.62212	3.94948	5.61094	7.47812	7.2493	5.88494	5.75989	7.17195	5.18117	5.67546	4.29832	4.44214	6.68198	6.13679	8.50299	4.60197
		HEK293-con		6.15434	6.48454	6.08039	5.9156	7.84692	6.44855	5.09285	8.10036	5.30062	5.17267	5.58924	5.7377	5.72243	5.97401	3.4566	5.51664	7.74572	7.4359	5.95829	7.05691	7.18293	5.3073	5.75676	3.94961	4.72165	5.15875	6.19267	8.39899	4.9508
		HEK-TLR2		5.80952	5.67096	5.59406	6.32889	6.88109	5.95564	4.91224	8.05482	4.57991	4.93229	6.03052	5.35525	4.89694	5.62861	3.35232	4.22239	7.25045	7.00709	5.48969	5.78961	6.372	5.6993	6.04604	3.45232	4.69214	4.97429	6.45465	7.48827	4.81508
		HEL 92.1.7		5.90846	3.17507	5.67761	6.24412	7.66519	5.99363	4.45809	2.4128	4.73428	5.16933	5.17264	5.14623	5.10733	3.71486	3.72789	3.8251	5.14015	3.70198	5.41106	0.898239	7.35808	5.63705	5.8937	3.56777	4.53682	5.62708	6.23867	8.31429	2.18673
		HeLa		6.65809	7.31414	6.05638	6.07577	7.67301	5.32859	4.99446	8.40727	5.74194	5.26314	6.46152	5.38589	4.98393	5.86288	4.31637	5.58408	6.49591	7.61946	5.96634	5.8575	7.94247	5.50574	5.18831	4.0984	4.87484	6.52017	6.38308	7.9152	4.87761
		Hep 3B2.1-7		5.91151	5.96494	5.68316	6.2925	7.1958	5.59729	4.78721	8.11206	4.65861	5.19508	5.88111	5.06836	4.4935	5.56789	3.70382	4.9628	6.97888	6.88501	4.99671	5.55606	7.07203	5.85611	5.84612	3.43316	4.26838	5.54977	6.36995	8.02926	4.8861
		Hep-G2		6.11083	6.6506	5.65174	5.8504	6.65642	5.8075	3.8443	7.91885	5.13092	4.96005	5.99407	5.31058	5.32677	5.66966	4.06772	5.4047	7.43953	7.34767	5.46002	5.66369	6.55558	5.32143	5.63637	3.94985	4.52553	6.03822	6.00351	7.74527	4.59796
		Hep-G2/C3A		5.83915	6.02729	5.28606	6.07628	6.35606	5.61245	4.5478	8.2759	5.08087	4.55308	5.97462	5.02709	4.63526	5.09321	3.43238	5.25287	6.66042	6.93597	5.43583	5.07512	4.6756	5.68221	5.52541	3.53427	4.01219	5.47577	6.3074	7.72752	3.93959
		HGC-27		6.66177	6.98788	5.81058	5.99891	8.01428	5.89173	4.87046	8.01199	5.1898	5.11071	6.14141	5.48669	5.82124	5.85368	4.21318	5.64157	6.97692	7.24905	5.70124	5.80647	7.26382	5.31539	5.88784	4.24908	4.57645	6.41287	6.3135	7.75597	4.86855
		HK-2 [Human kidney]		5.69009	5.7105	5.66656	6.14265	6.40989	5.80144	4.11152	7.98197	4.43167	5.06665	5.41292	5.38683	3.75723	5.55533	3.41154	4.61078	7.0907	6.8981	4.84117	3.49665	6.72468	5.52157	5.57143	3.1942	4.12645	5.25596	5.76058	7.88638	4.78656
		HL-60		5.81303	6.22043	5.59386	6.24216	7.07769	5.82005	4.80306	6.94907	4.96493	5.20322	5.99398	5.13325	4.97718	5.43862	3.67882	5.11816	6.90623	7.10283	5.42378	5.25169	6.53116	5.56489	5.48939	3.27925	4.48772	5.23213	6.36446	7.8175	4.83362
		HMCB		5.62834	5.46216	5.72928	6.18688	7.42497	5.94741	5.18215	8.20346	-0.0714985	5.18894	5.89702	4.99861	4.51433	5.68397	3.56458	3.92681	3.90066	6.80952	5.00889	5.53282	7.32879	5.91892	5.934	3.07901	4.49947	5.5489	6.37179	8.15252	4.89456
		HOP-62		6.42722	6.6131	5.88008	5.95899	7.69952	5.8116	4.90297	8.21304	4.81361	5.18668	6.25558	5.59821	5.4616	5.71427	4.11479	3.42566	2.82822	7.33591	6.07274	5.31955	7.24812	5.59331	5.8823	4.12242	4.46007	5.96184	6.36295	6.00142	4.7744
		HOP-92		6.30127	6.43876	5.88774	6.04562	7.28834	5.75766	4.70699	8.23942	5.25022	5.00747	6.20401	5.54429	5.3062	5.18918	4.0447	4.80623	2.07744	7.49598	5.86917	3.07491	7.14677	5.56689	5.77923	4.31447	4.34416	4.97837	6.24343	7.26406	4.65866
		HOS		5.65583	5.15381	5.75687	6.50517	7.1074	5.84314	5.22293	8.23201	4.38643	5.23515	5.48901	4.92507	4.45335	5.64271	3.53728	4.94887	2.68766	6.90207	4.86024	5.32384	7.37624	5.88352	5.86246	2.64445	4.41262	5.32614	6.30479	8.23364	4.79997
		HPAC		5.63417	4.96131	5.4686	6.36129	7.08808	5.44618	4.90886	7.32595	4.31563	5.20532	5.39792	4.93621	4.03015	5.68813	3.18944	4.83968	6.41955	6.8462	4.85176	5.6998	6.04535	5.84811	5.85279	2.77692	4.39685	5.53545	6.09017	7.69579	4.54094
		HPAF-II		5.96988	5.92599	5.70695	6.34062	7.2219	5.85727	4.82553	8.16967	4.58179	5.24175	5.93573	4.99165	4.86556	5.52193	3.72481	4.99412	6.47043	6.95729	5.25024	5.54198	6.01149	5.85175	5.76266	3.48513	4.45709	5.56129	6.32556	7.79931	4.77287
		Hs 294T		5.98772	6.5969	5.70455	5.78241	7.69101	6.13225	4.40243	7.94538	3.36615	4.85292	5.83157	5.29291	5.20525	5.48222	3.92607	5.45693	2.87105	7.08102	5.59864	5.81853	7.29135	5.29932	5.60027	3.92297	4.23139	6.24353	6.00812	7.78145	4.57232
		Hs 578T		6.38234	6.3772	6.03876	6.02052	7.93019	5.79351	4.96664	8.07484	5.30384	5.14049	6.13485	5.58455	5.62331	5.80178	4.29142	5.64489	4.85462	7.40352	5.87711	5.85862	7.35052	5.40207	5.82408	4.34058	4.52459	6.28698	6.26803	7.92615	4.91822
		Hs 746.T		6.49797	7.05721	5.68656	5.85966	8.5676	6.03653	4.99372	7.89771	5.19325	5.1655	6.09291	5.46892	5.87204	6.06686	4.1403	5.87161	4.69759	7.09802	5.97476	5.61649	7.39151	5.33635	5.91371	4.36695	4.63111	6.42454	6.32807	8.27753	4.9826
		Hs 766T		6.10293	6.57784	5.79311	6.12376	7.94802	5.88114	4.89413	7.42231	5.06995	5.28125	6.16351	4.97676	5.39482	5.73282	4.06958	5.32713	5.29053	7.32869	5.68631	5.84538	7.13386	5.59116	5.95515	3.99034	4.49941	6.32013	6.39781	7.4608	4.89691
		Hs 840.T		6.42149	6.76739	5.91942	5.91802	8.49356	6.02016	4.83755	8.01586	5.25798	5.16307	6.2218	5.55929	5.98498	6.01134	4.13432	5.87762	2.2871	7.39785	6.04777	5.63573	7.3815	5.37631	5.899	4.17685	4.70541	6.21158	6.12194	8.22986	4.72145
		HS-Sultan		4.92692	4.97629	4.3985	6.50415	6.76006	5.56573	4.88722	5.02165	4.05246	5.17456	5.67	4.48808	3.7761	5.4361	3.13973	4.43936	6.30345	4.08274	4.67396	5.19989	2.23115	5.70388	5.65166	2.79031	4.31352	2.66647	6.37374	7.71093	4.67992
		HT		5.85287	5.81868	1.81963	6.30223	7.42572	5.68973	5.0724	7.65673	4.44899	5.19034	5.68915	4.8517	4.81116	5.54685	3.65392	5.0607	6.99522	6.86686	5.05168	5.21031	1.00099	5.83069	5.73631	3.15531	4.24413	4.72121	6.35038	8.32947	4.81419
		HT-1080		5.46896	5.56148	5.9892	6.59518	6.90903	5.95379	5.20252	8.63351	5.17112	5.6524	6.10668	4.58558	4.36815	5.80576	3.78407	4.20534	4.8503	6.73425	4.6826	2.57972	7.19795	6.16421	6.06939	2.87122	4.38853	4.82081	6.45644	7.07581	5.3663
		HT-1197		5.616	5.79531	5.52338	6.3386	7.29538	5.91653	5.01215	1.79564	4.4601	5.2177	5.98672	5.01915	4.88474	5.46622	3.516	4.79179	6.87235	7.06883	5.13231	5.27457	7.12735	5.75833	5.74145	3.14728	4.3105	5.7907	6.19637	8.16094	4.7701
		HT-1376		5.74968	5.72363	5.71557	6.34915	7.58397	6.08717	5.2344	5.85917	4.29816	5.2578	5.84258	5.11728	4.59657	5.55715	3.75809	4.5465	6.98444	6.95465	4.99853	5.4416	7.37901	5.60837	5.85177	3.02204	4.57628	5.60992	6.2418	7.86292	4.84435
		HT-29		6.04221	6.40206	5.53856	6.03908	7.27714	5.7827	4.651	8.23521	5.12914	5.18046	6.05758	5.64788	5.14513	5.63058	3.82376	4.98532	7.3621	7.33965	5.62939	4.43266	6.89044	5.48597	5.60282	4.01545	4.343	5.72825	6.29913	7.59986	4.8803
		HT29-R		6.48486	6.73983	5.57452	6.08889	7.58855	5.78138	4.46213	8.2269	5.39718	5.34419	5.98954	5.62936	5.42995	5.83813	3.94772	5.16894	7.61277	7.5189	5.78938	4.15766	7.0452	5.31829	5.48908	4.27829	4.64	5.77614	6.38982	8.04935	4.49113
		HT-3		5.24251	4.83332	5.33622	6.57434	6.88422	5.78122	4.97754	8.35387	4.13749	5.15738	5.87365	4.77288	4.0369	5.12698	3.46263	4.32844	5.84457	6.42841	4.41591	5.29617	6.95608	6.26258	5.54488	2.81201	4.54821	4.76743	6.34766	8.02434	4.59282
		HuNS1		0.195974	4.69309	5.42087	6.47898	7.11505	5.23767	5.07774	2.39684	3.87418	4.92548	5.28434	4.74593	3.94956	5.58767	2.64117	2.72119	6.58584	6.53634	4.50542	5.3278	7.30425	5.63176	5.59536	2.26458	4.4854	4.02255	1.07324	7.76122	4.78275
		HuP-T3		5.95056	6.67735	5.18725	6.19193	7.9159	5.96946	4.71483	7.92542	4.93439	5.2458	5.9921	5.49138	5.28994	5.69206	3.91186	5.36484	7.26585	7.1552	5.63531	5.66828	6.0222	5.6689	6.11474	4.08742	4.52479	6.02483	6.35058	6.43121	4.87771
		HUP-T4		5.93733	5.85798	5.68929	6.43072	7.65765	5.91235	5.12731	7.71984	4.64273	5.48032	5.95077	5.30265	4.82858	5.72178	3.83397	5.16821	5.64692	7.15404	5.1708	5.69343	6.4885	5.85355	5.91892	3.37916	4.68612	5.73226	6.3837	7.8567	4.98169
		IGROV-1		6.37335	6.50177	6.02336	6.02763	7.77222	5.7497	4.70205	7.7966	5.36425	5.12832	6.15728	5.39447	5.48992	5.80896	4.07833	5.37184	7.5601	7.53171	5.60863	5.7944	7.35275	5.46585	5.71782	4.0386	4.52025	6.20889	6.30663	7.77476	4.88052
		IGROV-1-con		6.39079	5.91961	6.34734	6.27084	7.56431	5.36203	4.68362	8.20936	5.61942	5.27874	6.23285	5.67635	4.98016	5.86641	4.0657	5.05204	7.48832	7.64417	5.27917	6.01941	7.48246	5.67832	6.25899	3.49401	4.66659	5.73707	6.47033	7.51187	4.99541
		IGROV-1-CXCR4 KD		6.37931	5.83318	6.29574	6.12466	7.38696	5.31448	4.53922	8.34078	5.42985	5.26027	6.22773	5.56059	4.8674	5.7542	3.97115	5.06746	7.42999	7.60577	5.26396	5.78152	7.27836	5.57272	5.84134	3.55526	4.63886	5.83299	6.2562	7.28266	4.85465
		IM95		6.37191	7.00485	5.99289	5.80844	8.07102	5.70775	4.9324	7.97415	5.34638	5.18869	6.01702	5.69935	5.68093	5.94463	4.12215	5.6739	7.85795	7.44475	5.70046	6.10536	7.44843	5.21197	6.01327	4.24454	4.64997	6.595	6.29232	8.01375	4.89393
		IMR-32		6.14062	6.94838	5.52942	5.65545	7.94918	5.82826	4.77928	7.84555	5.35346	5.01132	6.10894	5.19527	5.29691	5.86506	4.17203	5.57621	7.51264	7.17931	5.67075	6.18612	7.3213	5.29608	5.36654	4.02483	4.19479	6.17906	6.16893	8.07174	4.83488
		J82		5.93127	5.78771	5.4636	6.34552	7.44314	5.8287	5.04068	8.12436	4.65	5.13463	5.96807	5.12066	4.8357	5.66109	3.73483	4.94194	0.962022	6.74463	5.12172	5.5762	7.16449	5.77653	5.70872	3.33357	4.47217	5.56212	6.25611	8.01107	4.89419
		JAR		5.08115	4.90467	5.50359	6.71422	6.64473	5.7906	4.79903	8.43501	4.11891	5.26573	5.64683	4.72541	4.21895	5.4342	3.30043	4.43447	6.81561	6.97738	4.80982	5.37186	7.24046	6.26704	5.88087	2.73739	4.49931	4.75473	6.38715	8.27582	4.62327
		JEG-3		5.10379	5.02904	5.60468	6.70451	6.7198	5.67138	4.98226	8.35961	4.19892	5.26724	5.50795	4.82274	4.3044	4.97916	3.22057	4.58143	6.71054	6.99913	4.84158	5.31634	7.23547	6.28773	5.75773	2.83132	4.45644	4.93104	6.41351	8.23187	4.75068
		Jiyoye		-0.646256	4.19323	5.05536	4.63866	6.6618	5.56041	5.00389	4.63598	3.75077	5.41889	5.41027	4.62205	3.40382	5.65885	3.2867	2.72245	6.88337	6.62768	4.37952	5.20316	5.97676	6.10749	5.74619	2.25228	3.5494	3.98489	6.08267	7.51723	4.76629
		JM-1		3.37905	5.67591	4.71425	6.45004	6.9989	5.67269	4.81733	5.13493	4.2468	5.34975	5.88108	4.93964	4.60072	5.62869	3.43865	5.04783	6.84385	6.73018	5.17231	5.71904	4.93202	5.83224	5.75668	3.08764	4.34548	5.3743	6.18371	5.92669	4.85769
		JVM-3		-1.95623	5.67904	5.5213	6.09406	7.24688	5.77901	4.8389	2.13068	4.23021	5.18597	5.89774	4.99771	4.60327	5.59968	3.05333	1.47383	6.46015	6.98621	4.94214	5.36637	6.71426	5.49086	5.65289	3.01819	3.87715	2.02544	4.74045	7.64723	4.72597
		K-562		5.65177	6.46424	5.71504	6.05354	4.98081	5.70236	4.58034	2.5255	4.63592	5.01438	5.94083	5.27294	4.95882	5.46884	3.88782	5.00762	7.22923	7.24081	5.51843	5.63037	7.17974	5.50522	5.20751	3.68687	4.1628	5.42532	6.16578	6.22136	4.23261
		Kasumi-2		1.69299	5.79192	0.287959	6.2489	7.36738	5.80608	4.99683	4.79733	-0.268755	5.24023	5.80987	0.114193	1.39277	5.46393	3.48427	4.98774	0.409662	6.92897	4.89253	5.44741	3.70842	5.89879	5.60345	3.14705	4.32027	3.60883	6.24161	7.98164	4.96042
		KATO III		5.88642	5.61386	5.75846	6.21698	7.46216	5.59876	4.52554	8.05516	4.66644	5.10246	5.74379	5.18996	4.76686	5.63728	3.82417	5.12058	7.28307	7.09823	5.17752	5.02603	6.49563	5.62885	5.77135	3.24429	4.46094	5.65634	6.11223	7.76821	4.63448
		KG-1		2.75492	5.50732	4.61401	6.27007	6.16637	5.80474	5.01501	2.118	1.10449	5.21479	5.58578	4.69911	4.67118	5.26608	3.69544	3.81829	6.62627	7.04181	3.89925	5.24559	4.41307	5.7691	5.70229	3.17209	4.47869	5.62445	4.1853	6.94961	4.87765
		KHOS-240S		5.32491	4.50244	5.61667	6.80432	6.89677	5.85429	5.10813	8.35612	3.92715	5.39144	5.69963	4.49385	3.94121	5.35272	3.24734	4.4497	3.80207	6.76607	4.51778	5.12622	7.16686	6.17827	5.72922	2.17025	4.34842	4.80999	6.35342	8.15711	4.6114
		KLE		5.87132	5.77686	5.77921	6.30447	7.70491	5.8771	5.04069	8.15713	4.55306	5.25752	5.87298	5.24392	4.78553	5.70117	3.61038	5.24538	5.56834	7.12955	5.13582	5.20355	5.48716	5.59508	5.78531	3.30956	4.48316	5.85543	6.18214	7.88799	4.8933
		KM12		6.21357	6.61415	5.93417	5.93093	7.63976	5.73462	4.74804	8.06519	5.1416	5.14294	6.06852	5.52924	5.31622	5.54481	4.02055	5.39202	7.4856	7.25917	5.57461	5.59651	4.04732	5.52779	5.74307	4.1514	4.39309	5.94002	6.20774	7.82071	4.8548
		KPL-1		5.79131	6.02233	5.63768	6.44849	7.63315	6.11926	5.03094	8.31616	4.62744	5.29349	5.87774	5.21796	4.9849	5.43098	3.7267	4.47107	7.12295	6.95527	5.24912	5.24208	7.55343	5.87694	5.66716	3.13389	4.58201	5.83315	6.3544	8.33906	4.73814
		Ku812		4.92587	5.70423	5.31367	6.29167	6.09839	5.63112	4.66108	1.91382	2.92619	5.25822	5.77522	4.8246	4.53082	5.55844	3.54086	4.67188	6.96399	6.69329	4.95552	3.15679	7.16979	5.80668	5.77214	3.1892	4.36513	5.17121	5.9555	7.75804	1.62093
		KYSE-30		6.01446	6.04365	5.77384	6.22159	7.51504	5.82091	4.95036	8.11269	4.76976	5.17563	5.9749	5.1547	4.97405	5.73856	3.89973	5.0603	6.72121	6.96267	5.38119	5.82707	7.28793	5.73939	5.87699	3.49451	4.51426	6.00482	6.09543	7.97158	4.94495
		L3.6pl		6.32375	6.65343	6.05249	6.45386	7.16219	6.30112	4.33697	8.65949	5.11493	5.37069	6.06515	5.73184	5.09048	5.93941	4.13991	4.95654	7.17808	7.7573	5.86686	6.39916	5.50156	5.8594	6.59729	4.00674	4.98643	5.38546	6.55637	8.00993	4.85217
		L-428		-0.954123	5.38504	5.56145	6.44024	7.36133	5.72687	4.95286	8.0893	4.47689	5.25148	5.13721	4.91219	4.2801	5.6101	3.06795	1.47108	7.05551	6.77666	4.81248	5.49788	7.29482	5.86178	0.481264	3.06927	4.15235	2.50665	6.12407	8.07532	4.84444
		LL24		6.15929	6.15101	5.51275	5.87939	7.27394	5.74692	3.96641	8.01135	5.08386	4.91919	5.94037	5.51254	5.60441	5.43395	4.114	4.8541	1.37295	7.25848	6.33965	5.85811	7.50712	5.21929	5.54839	4.05515	4.08657	6.03935	6.21013	7.92112	4.3519
		LN-18		6.54665	7.18434	5.89572	5.99456	7.99396	6.19785	4.9213	7.24046	5.29832	5.18067	6.0788	5.62583	5.62413	5.85073	4.26878	4.67011	0.476013	7.467	6.31536	3.68464	7.07557	5.54412	5.85739	4.51311	4.77243	5.03608	6.31656	7.9318	5.02548
		LNCaP		6.12815	6.25734	5.64675	5.98754	7.56523	5.80039	4.76986	8.16462	5.02395	5.10207	5.90632	5.29918	5.02093	5.69279	3.69504	5.20124	7.50695	7.16211	5.08152	5.93084	7.0405	5.56494	5.84648	3.77749	4.50137	6.08011	6.28647	8.02999	4.77693
		LoVo		6.40708	6.88111	5.64612	5.96218	8.08868	5.75187	4.84532	8.08195	5.28355	5.18396	6.05752	5.58001	5.77536	5.90758	3.93323	5.67319	7.33751	7.39051	5.85812	5.85276	4.84673	5.38918	5.87589	4.08029	4.61943	6.50335	6.26142	8.0475	4.87365
		LOX-IMVI		6.02616	6.52104	5.6678	6.21852	7.50557	5.69246	4.87115	8.07487	5.17383	5.19376	5.91495	5.24192	5.10466	5.44783	3.88302	5.12311	5.89297	7.25647	5.47472	3.75046	7.05567	5.48917	5.80157	3.9914	4.29199	5.95796	6.26446	7.54284	4.8226
		LS1034		5.44151	5.43965	5.50553	6.4383	7.19517	5.76383	4.9728	8.04661	4.35715	5.36419	5.65943	4.92073	4.32348	5.45818	3.53021	4.79875	7.12908	6.82567	4.65967	5.59184	5.30751	5.92221	5.77778	2.96304	4.53245	5.15651	6.35292	7.82167	4.84397
		LS123		6.11941	6.6466	5.96517	5.52872	7.45962	5.7222	4.3181	7.50245	5.4192	5.11898	5.95857	5.63254	5.38985	5.71808	4.11238	5.61396	4.72527	7.34025	5.52997	5.85981	6.63797	4.86135	5.89188	4.00513	4.61615	6.32845	5.8962	7.93206	4.70785
		LS174T		5.96991	5.50054	5.63669	6.46959	7.09202	5.81157	4.90807	8.38412	4.53926	5.38551	5.89207	4.76912	4.4014	5.56262	3.65096	4.84798	7.11705	7.04992	5.03759	5.34054	6.25235	6.06987	5.69893	3.0695	4.5514	5.3802	6.16419	7.83142	4.92704
		LS180		6.29031	6.74475	5.85659	5.89399	8.1752	5.74535	4.9205	8.03545	5.33582	5.11961	6.25353	5.66087	5.65503	5.89763	4.05179	5.75732	7.70751	7.31817	6.00819	5.69121	5.17804	5.31198	6.09886	4.14721	4.68497	6.66619	6.07332	7.14888	5.08017
		M14		6.3499	6.70133	6.01288	6.1507	7.61057	5.80028	4.78683	8.16706	5.28061	4.37738	6.19351	5.46151	5.436	5.5087	4.16132	5.31226	7.34644	7.23487	5.62452	5.59053	7.28115	5.23056	5.6318	4.33811	4.39741	6.05082	6.15723	7.56238	4.95067
		M2A7		5.37101	4.51878	5.6087	6.77885	6.93597	5.823	5.10065	8.21886	3.8397	5.39196	5.56432	4.63254	3.72781	5.6126	3.36028	4.56418	6.74937	6.8536	4.40769	5.41765	7.43792	6.0279	5.72286	2.31413	4.5271	4.9024	6.26443	8.08737	4.65446
		Malme-3M		6.25928	6.20978	5.74013	6.16544	7.56267	5.70705	4.85406	8.2015	4.93306	3.8831	6.01059	5.50238	5.27065	5.55954	3.89464	5.13234	7.33623	7.03936	5.47727	2.82163	7.3422	5.51744	5.76475	3.93661	4.44232	5.85176	6.31284	7.63032	4.72301
		MC/CAR		-0.526193	4.91634	5.47808	5.44365	6.47318	5.85291	5.05499	2.13667	4.15498	5.26088	5.04024	4.67169	3.87958	4.26238	0.283501	1.18707	6.38087	6.83589	4.4701	5.06717	1.76272	2.38882	4.70282	2.63253	2.73124	2.37113	6.37996	7.61082	4.48565
		MC116		2.43016	5.75635	5.15674	2.08485	7.40702	5.46196	4.89496	5.39787	4.44472	5.18187	5.23826	4.88575	4.52704	5.6236	3.59124	5.05515	5.49206	4.16054	4.88343	4.54023	1.37256	5.67463	5.73549	3.07568	4.3496	5.01126	6.20119	7.90375	4.94346
		MCF-10A		6.57014	7.31751	5.0725	6.98817	7.20317	5.97236	3.89686	8.87924	5.37303	5.28703	6.6969	6.03046	5.08501	5.75483	4.28117	5.61247	6.25216	7.98483	5.27593	5.70467	6.68157	6.20508	5.91594	5.03567	4.45709	6.23275	7.1649	8.34339	4.58633
		MCF-7		6.06523	6.58752	5.69107	5.91828	7.1749	5.8037	4.13732	6.50493	5.10968	5.07648	5.95453	5.39518	5.38032	5.70858	4.04622	5.30769	6.35732	7.33334	5.633	5.5722	6.80952	5.39874	5.75377	3.80312	4.49927	6.02929	6.13593	7.7231	4.69216
		MCF-7.5C		4.64596	5.63405	4.90721	6.51011	6.29603	5.61378	4.26952	8.49472	4.34763	5.14887	5.52485	4.93706	3.87863	5.13113	3.50238	4.58861	7.42496	7.11791	5.09191	5.90346	7.2502	6.28525	5.40091	3.01958	4.27011	5.51161	6.57357	6.95825	4.25867
		MCF-7:2A		5.01686	5.19848	5.20931	6.57539	6.23593	5.72589	4.0945	8.49611	4.26654	5.18853	5.66697	4.95315	3.89393	4.79317	3.51296	4.68683	7.19851	7.1744	5.07136	5.51449	7.27312	6.27511	5.44775	2.93291	4.22424	5.47044	6.68059	6.89733	3.87861
		MCF-7-con		6.23265	7.10804	5.95695	5.78979	7.36529	5.85734	4.20487	8.0202	5.11246	4.95077	6.2433	5.13572	5.8319	5.57166	4.1275	5.75324	7.49091	7.47585	6.10922	5.89661	7.50071	5.2594	5.53326	4.3608	4.52841	6.42498	6.31004	7.41001	4.6859
		MCF-7-MT2A-MYC		6.45005	7.08014	5.73008	5.78202	7.45205	5.89385	4.11019	8.03735	4.99644	5.00953	6.11383	5.05854	5.74155	5.69393	3.91557	5.86161	7.60264	7.51725	5.79836	5.71853	7.394	5.33831	5.3836	4.40446	4.50454	6.18611	6.17312	7.14146	4.66357
		MCF-7-MT2A-Myc MUT p.40-178del		6.4371	7.12577	5.81207	5.81181	7.47635	5.7245	4.02762	8.07146	5.22129	5.09876	6.15671	5.32565	5.74375	5.6062	4.01602	5.77029	7.5105	7.48209	5.82727	5.8055	7.32916	5.35528	5.6471	4.43212	4.34907	6.53762	6.24592	7.28493	4.74103
		MDA-MB-157		6.20112	6.82056	5.90761	6.01524	8.39424	5.9479	4.97904	8.02412	5.45438	5.14131	6.13329	5.68397	5.78673	5.89738	4.12789	5.82606	4.21147	7.46053	5.79414	5.81472	7.44544	4.98407	5.922	4.38485	4.46791	6.58426	6.30729	8.17418	5.02566
		MDA-MB-175-VII		5.90379	5.85606	5.71428	6.19833	7.64968	5.74194	4.66513	7.99637	4.53441	5.03663	5.79666	5.2234	4.83461	5.74838	3.67889	5.42958	6.72842	7.3071	5.267	5.64355	7.18029	5.32432	5.66093	3.48961	4.43876	6.13077	5.97837	7.58913	4.71238
		MDA-MB-231		5.74633	6.06308	5.97943	5.95487	7.17388	5.74216	4.62265	8.17883	4.89003	5.13104	6.07193	4.8038	4.64064	5.36882	3.75134	4.8032	5.02295	6.94483	5.35654	5.67953	6.97306	5.54315	5.75532	3.62243	4.41069	4.75824	6.28981	6.14129	4.79643
		MDA-MB-361		6.35909	6.81227	5.74837	5.89541	8.14283	5.88922	4.58942	8.10444	4.90426	5.20289	6.14118	5.74689	5.73897	5.90036	4.27063	5.71454	6.52839	7.31199	5.96241	5.55108	7.22847	5.39664	5.72403	4.35088	4.66694	6.43433	6.38334	7.87335	4.81967
		MDA-MB-415		6.57716	6.81989	6.02944	5.9694	8.31268	6.08055	4.86099	8.00461	5.45906	5.07237	6.26741	5.68149	5.81731	5.9001	4.28556	5.90069	5.80723	7.54123	5.55752	5.87075	7.49206	5.28486	5.76802	4.10614	4.58273	6.74795	6.13491	8.36927	4.92316
		MDA-MB-435S		5.44822	5.71731	6.2737	6.69181	7.59047	6.00884	5.39681	8.83795	5.31811	5.68169	6.19628	5.10901	4.80091	5.93156	4.0024	4.50866	3.81108	6.94818	4.83218	4.95834	7.2647	6.10458	6.24524	3.1874	4.73717	5.40494	6.39161	7.54556	5.39105
		MDA-MB-436		6.56857	6.98673	6.27137	5.99141	8.24891	6.02324	4.88792	8.01214	5.36563	5.03511	6.24228	5.59168	5.808	5.96638	4.28236	5.85054	2.19896	7.38417	5.92705	5.4041	7.6697	5.33945	5.77027	3.80263	4.6935	6.78113	6.23917	8.25002	4.7016
		MDA-MB-453		5.99622	5.83701	5.73155	6.12443	7.48958	5.70681	5.00513	8.13607	4.79616	5.20137	5.85293	5.16624	5.00771	5.71084	3.69664	5.2427	7.22146	7.08626	5.04387	5.50266	7.24999	5.6942	5.79496	3.5542	4.34733	5.88044	6.14515	8.08078	4.82634
		MDA-MB-468		6.3124	6.98452	5.97138	5.92814	8.13859	5.76235	5.00442	8.04027	5.16442	5.15634	6.04182	5.53182	5.674	5.85285	4.06962	5.66241	6.30484	7.36415	5.98376	6.10169	7.34213	5.29912	5.8231	3.57264	4.45609	6.52246	6.1134	8.13288	4.87637
		MEC-1		0.840496	5.80757	5.08526	5.95807	7.59756	5.83242	4.6852	2.4432	4.44133	5.24431	5.32892	4.93773	3.85128	5.70243	3.56562	0.554381	6.05784	7.09184	5.06862	5.65068	2.74928	3.68371	5.37657	3.18892	4.06884	3.29414	6.1217	6.6199	4.72852
		MEG-01		4.91227	5.79385	4.94335	6.3827	5.15657	5.58681	4.79392	2.36706	4.39437	5.18705	5.80979	3.33552	4.44823	5.63052	3.56826	4.24569	6.46634	6.67007	4.89734	1.31162	7.07192	5.82283	5.72334	3.171	4.33685	5.44849	5.96395	7.63175	4.80518
		MES-SA		5.36203	4.71217	5.20989	6.66446	6.60701	5.52214	4.84489	8.40798	3.86224	5.35753	5.34494	4.45613	3.66966	5.32836	3.22545	4.31977	6.45851	6.67682	4.42201	5.28867	7.04604	6.15929	5.51085	2.35871	4.23991	4.72007	6.29852	7.8277	4.56305
		MFE-296		6.46987	6.73444	5.6492	6.02291	8.62117	5.90222	4.85834	7.94939	5.48235	5.19111	5.97968	5.54511	5.81934	5.82026	4.18442	5.64597	7.56066	7.41466	5.66199	5.48091	7.58573	5.20722	5.67925	4.38694	4.62958	6.47491	6.19636	8.31807	5.11383
		MG-63		5.81851	5.58541	5.66612	6.48271	7.33735	5.9608	5.24866	8.15207	4.44455	5.31457	5.68334	4.74512	4.55749	5.55727	3.64583	5.04455	4.30477	6.89999	5.1015	5.62702	7.39722	5.97678	5.63347	3.17289	4.33199	5.54207	6.31235	8.51808	4.91156
		MHH-PREB-1		5.00028	4.93857	5.46685	6.64389	6.97771	5.65039	4.95484	8.22996	2.66348	5.52806	5.65956	4.60064	3.87253	5.61817	3.36828	4.62304	5.2709	6.65284	4.65293	5.54447	4.49086	4.9294	5.87121	2.45021	4.52091	4.61605	6.18819	7.54542	4.92611
		MIA PaCa-2		5.86622	5.81307	5.55183	6.34989	7.44903	5.66219	4.83565	8.22857	4.59698	4.45082	5.90057	4.92355	4.53342	5.50888	3.72941	4.96523	7.19679	6.99944	5.2686	5.12471	7.09187	5.88904	6.01515	3.36008	4.40244	5.55894	6.34441	8.07732	4.78746
		MKN1		6.48547	7.01283	5.70692	6.0568	8.24928	5.99527	5.0131	7.86907	5.44313	5.07662	6.19011	5.62599	5.8852	5.94741	4.13213	5.71558	4.5108	7.41818	5.96608	4.91943	7.32437	5.23592	5.89032	4.17404	4.34295	6.68368	6.24423	7.76025	4.95879
		MKN45		6.2469	6.53839	5.70259	6.08258	7.76114	6.06068	5.04261	8.15401	5.0943	5.11547	6.17232	5.54492	5.50318	5.79022	3.88759	5.33102	7.61348	7.31896	5.72222	5.70747	0.998916	5.52834	5.86548	3.77855	4.74844	5.6878	6.33855	8.06693	4.90359
		MKN74		6.27854	6.91534	5.83186	5.96781	8.03673	5.79431	4.93099	7.86645	5.16712	4.90242	6.08613	5.60323	5.6455	5.90885	4.04428	5.31753	7.58844	7.34015	5.64794	5.79117	7.2964	5.06546	5.90909	4.38727	4.47892	6.6648	6.1423	8.02614	4.84053
		ML-2		2.91127	5.28497	5.55664	6.59643	7.06774	6.06477	4.88191	3.04639	4.20482	5.15347	5.8221	4.85289	4.20536	5.40826	3.36856	4.68933	6.79068	6.96197	4.993	4.76874	7.36632	5.99825	5.718	2.54877	4.48198	5.0724	6.43573	8.37535	4.64841
		MM1.S		6.20456	6.89674	5.58864	-1.29776	8.31268	5.92343	4.79025	7.71214	5.30732	4.98613	6.01589	5.76333	5.93418	5.73263	3.90907	5.64742	7.41565	7.38458	5.85573	3.97458	7.51544	5.16973	5.67049	4.15618	1.53535	6.09717	1.07539	7.34669	4.70828
		MT3		5.92509	5.65122	5.74791	6.54089	7.02657	5.99016	4.41559	8.40683	4.49609	5.24791	5.98008	5.00578	4.54811	5.48564	3.67095	4.9186	7.09076	7.01844	4.97818	5.33735	6.33975	5.97151	5.57235	3.40366	4.43082	5.52481	6.3368	8.33892	4.76985
		MV4-11		5.45619	5.5231	5.4411	6.39875	7.39575	5.95495	4.78584	8.18927	4.49928	5.13054	5.7916	5.04268	4.64271	5.55308	3.46906	4.84033	6.15724	7.01558	5.06904	3.77602	7.47626	5.71367	5.76191	2.69604	4.45332	5.37542	6.2197	8.29643	4.55309
		MX-1		6.39571	6.97079	6.41002	5.86619	8.13994	6.01244	4.78577	7.70948	5.3582	5.08161	5.99381	5.59173	5.79914	5.8199	4.08896	5.94123	6.62291	7.68585	5.66328	5.58882	7.20253	5.30263	5.61522	4.7884	4.78152	6.65472	6.22709	8.40883	4.7969
		Namalwa		5.1378	5.40705	4.40712	6.49564	7.01475	5.63416	4.69912	4.19858	4.29451	5.31256	5.81087	4.57287	4.32484	5.45265	3.52791	4.60419	3.63468	6.85601	4.93909	5.41098	4.80146	1.77591	5.63867	2.77807	4.35377	4.69722	6.24926	5.28614	4.69746
		NB4		5.74191	6.68609	5.75677	5.87604	4.17072	5.81213	4.69979	7.00996	5.39989	5.05668	6.0302	5.45017	5.54392	5.82738	3.97991	4.72807	7.29902	7.41926	5.97375	3.97106	7.14687	4.9807	5.61849	1.84721	4.33572	2.35623	6.19224	8.30135	4.45216
		NC-37		-0.431739	5.39879	5.00603	3.14887	6.89108	5.7415	4.97212	1.78957	4.06016	5.54019	5.5838	4.71772	3.83151	3.21291	3.46773	3.70826	5.73656	6.43277	4.54462	5.65046	2.97312	2.87295	5.37173	2.92692	4.07797	3.6776	6.10032	6.7231	5.09159
		NCI-ADR-RES		6.40041	6.62655	5.86184	6.03753	7.73071	5.75572	4.52652	8.05254	5.35955	4.90908	6.23624	5.53097	5.47081	5.55812	3.96577	4.811	3.14134	7.47089	5.92425	5.88318	7.05475	5.44843	5.61106	4.37848	4.50194	6.10188	6.27213	7.72682	4.85303
		NCI-H1048		5.82346	5.75094	5.65102	6.45861	7.61641	5.87256	5.61379	8.24672	4.43909	5.35954	5.83278	4.89458	4.6435	5.81718	3.6952	5.13815	6.25562	6.83391	5.1478	5.82294	7.29166	5.90086	5.9988	3.37334	4.22104	5.47707	6.19494	8.29991	5.23385
		NCI-H1092		5.76298	5.32734	5.42163	6.73688	7.38326	6.00494	5.36608	8.35201	4.1486	5.50389	5.62425	4.65544	4.08635	5.76835	3.52669	4.73593	6.9849	6.60914	4.6177	5.31033	6.88216	6.14474	6.0672	2.8858	4.66226	5.14025	6.12756	7.90611	5.21149
		NCI-H1155		5.86556	6.16496	4.75385	6.52927	7.6687	6.05385	4.92783	8.38277	4.78841	5.27298	6.04233	5.08975	4.5892	5.6009	3.54506	4.92703	7.24918	6.98696	5.21091	5.96582	7.31186	5.94878	5.82658	3.61829	4.572	5.54798	6.51781	8.53492	5.02186
		NCI-H1299		6.41053	6.89445	5.70253	5.94647	8.12308	5.62519	4.85982	8.10063	5.16733	5.13809	5.95902	5.51093	5.70826	6.03554	4.23606	5.71835	7.2504	7.38101	5.73534	5.74621	7.43812	5.29428	5.77134	4.27484	4.42127	6.61247	6.21109	7.84127	4.94073
		NCI-H1299-rTetR-TP63		5.78521	6.03101	5.36267	6.19342	6.86373	5.5547	5.009	7.99875	3.90691	4.98986	6.15659	5.05868	4.69878	4.92655	3.96501	4.60458	7.00587	6.6409	5.52372	5.27337	7.22352	5.48613	5.63604	3.38633	4.31059	4.73624	6.2215	7.34385	4.53559
		NCI-H1299-rTetR-TP63 MUT p.Q540L		5.66427	5.88249	5.24682	6.14703	6.70738	5.5829	4.83349	8.00641	3.8577	4.85929	6.00636	4.97709	4.68142	4.70284	3.77835	4.13884	7.14158	6.46511	5.37174	4.88584	7.08295	5.44627	5.47433	3.16327	4.31944	4.77543	6.14917	7.0802	4.29133
		NCI-H1355		5.74109	5.63655	5.39837	6.2357	7.29045	5.51053	5.19397	8.11726	4.61478	5.19672	5.68795	4.93863	4.25581	5.61215	3.65595	5.27715	7.25325	6.9324	4.77329	5.6597	7.23906	5.66786	5.59089	3.39667	4.54232	5.85636	5.92181	7.89332	4.98951
		NCI-H1395		5.78443	5.69517	5.80934	6.30365	7.24726	5.71644	4.69218	8.10565	4.6694	5.06116	5.69041	5.11643	4.70772	5.58606	3.60673	4.57498	7.13075	7.10574	4.94508	5.66861	7.31877	5.58175	5.65685	3.29151	4.44993	5.60892	5.82128	7.89107	4.55501
		NCI-H1436		5.85725	5.84811	5.70591	6.50543	7.81501	6.07111	5.66445	8.16891	4.04593	5.41441	5.78955	4.94703	4.63827	5.84568	3.81077	5.18594	7.16352	6.69231	5.03565	3.87903	3.83308	5.88672	5.82154	3.34809	4.49068	5.51284	6.25994	8.31537	5.40047
		NCI-H1437		5.81758	5.99855	5.66337	6.15563	7.33843	5.7829	5.02363	8.09235	4.8723	5.24252	5.96162	5.09617	4.83102	5.81565	3.85249	5.15971	6.9717	7.08455	5.26509	5.27102	6.95027	5.69197	5.71592	3.70571	4.63757	5.83156	6.28303	7.86364	4.89938
		NCI-H1563		5.13404	5.51262	5.49726	6.43077	7.38323	5.57878	5.39026	8.07327	4.29145	5.11932	5.72839	4.85816	4.30751	5.60469	3.572	4.9846	5.38449	6.71408	4.67463	5.52315	7.13624	5.81537	5.9146	3.09635	4.52747	5.48841	6.035	8.01673	5.15973
		NCI-H1573		5.60895	5.5027	5.37874	6.32604	7.54703	5.6627	5.34516	8.09843	4.36651	5.26057	5.70014	4.93023	4.33105	5.6928	3.66808	5.04097	7.18578	6.91186	4.74672	5.62592	7.10492	5.89405	5.663	3.16881	4.36406	5.60597	5.99685	8.03441	5.13018
		NCI-H1581		5.89143	5.77868	5.47262	6.37409	7.49419	5.82634	5.06918	7.72711	4.51084	5.23825	5.60936	4.96992	4.40372	5.79593	3.93488	5.09877	7.16939	6.84475	4.89028	5.86265	7.31141	5.75698	5.75554	3.49794	4.63123	5.66391	6.16266	8.02853	5.0088
		NCI-H1618		6.02078	5.98566	5.37074	6.35191	7.60223	5.58906	5.26783	8.00965	4.73244	5.32397	5.85304	4.97701	4.7721	5.7751	3.52946	5.02983	7.25169	6.80617	5.09789	5.16084	5.64683	5.89275	5.89831	3.67101	4.34304	5.54803	6.28033	8.1525	5.2197
		NCI-H1623		5.71413	5.85583	5.65216	6.22108	7.39878	5.7379	5.21765	8.08235	4.35457	5.06691	5.76254	5.15888	4.60812	5.69949	3.8123	4.98405	6.97188	6.8073	5.03867	5.84307	7.13844	5.73947	5.82322	3.445	4.47806	5.59911	6.24473	7.84573	5.03162
		NCI-H1650		6.11049	6.23939	5.53592	6.27598	7.66586	5.75325	4.8345	8.07899	4.78841	5.22384	5.66643	5.11899	4.75552	5.75264	3.83669	5.18662	6.08416	6.96862	5.31449	5.74017	7.18244	5.70031	5.74742	3.66637	4.63428	5.69261	6.14851	8.01488	5.20073
		NCI-H1651		6.06127	5.84784	5.53917	6.23378	7.60016	5.61211	4.96757	8.16998	4.74417	5.17159	5.87042	5.15072	4.57867	5.71546	3.8509	5.12904	2.01432	7.08864	5.26163	5.70473	7.28257	5.73702	5.93877	3.56983	4.57948	5.74196	6.16668	8.09144	5.11309
		NCI-H1666		6.00965	6.28906	5.77995	6.16902	7.52882	5.84415	4.86113	8.12182	4.92747	5.16642	5.86177	5.16387	4.87795	5.89006	3.93759	5.53357	6.19094	7.15406	5.06095	5.35478	7.29538	5.51731	5.85716	3.72968	4.5522	5.92061	6.16881	7.95466	4.99544
		NCI-H1694		6.02358	5.91603	5.66623	6.4143	7.83589	5.9965	5.44761	8.23419	4.56175	5.31793	5.86732	4.9794	4.63026	5.77883	3.94593	5.35997	7.05913	6.73626	5.1118	6.02321	7.5096	5.95867	5.78453	3.60162	4.42048	5.67386	6.25312	8.54273	5.31897
		NCI-H1703		6.29514	6.16906	5.67512	6.20633	7.60692	5.82866	4.89954	8.21269	4.91842	5.22372	6.0144	5.19192	4.99034	5.78701	4.10797	5.36456	6.42625	7.08216	5.48955	5.6223	7.15484	5.74193	5.77642	3.85574	4.50153	5.95352	6.22347	7.97622	4.87454
		NCI-H1770		6.0265	5.44724	5.3242	6.5423	7.3906	5.79482	4.70107	8.18096	4.49722	5.12203	5.661	4.84823	4.3324	5.64992	3.70289	4.99678	7.0615	6.84877	4.90273	5.62676	7.01168	5.94747	5.68968	3.24969	4.50531	5.10219	6.42719	8.00204	5.20652
		NCI-H1792		5.95209	5.55836	4.80354	6.40689	7.42458	5.59866	5.05499	8.05824	4.33073	5.26457	5.66118	4.81654	4.30049	5.72848	3.72541	5.18647	3.81993	6.73172	4.89614	5.74889	7.31004	5.93115	5.80021	3.2005	4.57326	5.36177	6.0556	6.39849	4.9435
		NCI-H1793		5.79432	5.84591	5.57289	6.34401	7.44009	5.70192	5.24479	8.16631	4.56993	5.16805	5.56944	4.93781	4.51121	5.74744	3.63666	5.09713	5.27836	6.92374	4.97756	5.96159	7.1912	5.75158	5.80978	3.31604	4.6403	5.66921	6.07663	7.79956	4.76671
		NCI-H1838		5.60004	6.04821	5.55804	6.23951	7.50509	5.79833	5.04646	8.09267	4.68022	5.08663	5.89853	5.15358	4.78858	5.66005	3.93801	5.14824	6.06215	6.68501	5.05815	5.75053	6.74812	5.70226	5.72941	3.45662	4.6488	5.70114	6.18044	7.33387	4.87541
		NCI-H1869		6.23778	6.66114	5.90977	5.89564	8.1015	5.83832	5.13094	8.04513	5.26111	5.07936	6.12463	5.68155	5.70822	5.88596	4.20531	5.47765	6.03317	7.47722	5.63873	5.81843	7.32416	5.28757	5.76691	4.22466	4.58419	6.50536	6.17119	8.25933	4.80035
		NCI-H187		5.65152	5.78678	5.59717	6.54506	7.50028	5.99971	4.91692	8.31361	4.52196	5.28543	5.95581	5.13783	4.71979	5.57654	3.44387	4.86676	6.78388	7.00718	4.90872	5.48719	7.20676	5.89159	5.72671	3.18076	4.46205	5.3274	6.28224	8.10457	4.95505
		NCI-H1930		5.92024	5.75988	5.03011	6.38231	7.56665	6.02955	5.21587	8.07139	4.38316	5.39363	4.83365	4.92275	4.56374	5.81256	3.60933	5.20626	7.03127	6.626	4.99985	5.60138	7.22872	5.92136	5.86293	3.37731	4.69567	5.75076	6.38163	8.23505	5.2075
		NCI-H1975		5.83584	6.00535	5.65054	6.32326	7.49003	5.70517	5.01034	8.19745	4.53117	5.21807	5.89392	5.01274	4.70286	5.71318	3.77457	5.02523	2.74332	6.96538	5.14536	5.72887	6.97884	5.75891	5.84381	3.3502	4.51521	5.63205	6.11696	8.05937	4.99683
		NCI-H1993		6.06872	5.75371	5.89263	6.41893	7.07321	5.83013	5.01011	8.34982	4.52967	5.32023	5.9139	4.93376	4.32576	5.69526	3.84718	4.9518	3.58784	6.86568	4.96413	5.6795	7.1215	5.96718	5.69181	3.4913	4.65421	5.42437	6.23541	7.97741	5.25417
		NCI-H2009		5.87202	5.83018	5.77788	6.4212	7.5661	5.76813	5.28886	8.22082	4.56247	5.30453	5.91487	5.06388	4.54661	5.79493	3.94669	5.09335	2.93255	6.84961	5.11084	3.80431	6.48267	5.95233	5.76881	3.39293	4.6236	5.51411	6.14276	8.15265	5.09248
		NCI-H2030		5.41049	5.91895	5.63149	6.25586	7.67222	5.75184	5.46156	8.07677	4.60079	5.13749	5.99572	5.13115	4.47584	5.66844	4.00771	5.22555	7.11887	6.91748	5.10319	5.74684	7.28896	5.76042	5.56556	3.60836	4.59682	5.78152	6.19709	8.25733	4.71495
		NCI-H2052		5.74874	5.37953	5.51167	6.45616	7.17958	5.77872	5.25647	8.18829	4.45348	5.35728	5.79257	4.88229	4.2202	5.65396	3.62832	4.97364	2.29236	6.83438	4.91655	5.79728	7.31568	5.92893	5.61384	2.44958	4.4137	5.42965	6.1472	8.27247	4.95216
		NCI-H2081		6.09125	5.93951	5.38067	6.4833	7.69922	5.84956	5.27185	8.2554	4.50764	5.3517	5.65637	4.9434	4.46569	5.92915	3.80565	5.17635	7.24886	6.84923	5.02726	6.22427	6.28223	5.87484	5.76877	3.86349	4.6183	5.80604	6.16158	8.01324	5.1742
		NCI-H2087		5.84789	5.75196	5.52315	6.37499	7.18577	5.93405	4.75252	8.32276	4.52512	5.13067	5.85077	5.05281	4.33823	5.55269	3.46868	5.01459	5.2375	6.90959	5.00584	5.17541	4.83065	5.93064	5.63329	2.99004	4.42744	5.42595	6.32711	8.14057	4.69374
		NCI-H209		6.07825	7.09976	6.01446	5.99609	8.23642	6.2238	5.13733	7.88534	5.05785	5.11902	5.67307	5.51041	5.85916	5.99836	3.98622	6.11431	7.66488	7.13926	5.78418	5.84541	2.75404	5.05175	5.75487	4.41867	4.49787	6.56329	6.17804	8.28621	4.9681
		NCI-H2107		5.91185	5.30191	5.40812	6.43023	7.11563	5.68541	4.67282	8.17022	4.55397	5.04185	5.65852	4.7569	4.04805	5.48388	3.49497	4.80078	7.06249	6.80658	4.69274	4.65072	6.55332	5.87779	5.48768	3.07912	4.53668	5.11577	6.06755	7.84048	5.00055
		NCI-H2122		5.93048	5.77578	5.40007	6.22731	7.22116	5.61635	4.75018	8.15455	4.59696	4.85366	5.86472	5.01695	4.7893	5.52102	3.55759	5.16794	7.09354	7.11535	5.18914	5.57893	7.25804	5.70922	5.45082	3.24101	4.43842	5.70896	6.32578	7.90481	4.5519
		NCI-H2126		5.60116	6.08923	5.6319	6.35039	7.54836	5.8624	5.15995	8.21683	4.73182	5.20148	5.99278	5.04015	4.63556	5.6847	3.95837	5.01256	7.02058	6.97325	5.4153	5.69639	7.25501	5.80151	5.81776	3.51443	4.50588	5.63281	6.21407	8.09165	4.79666
		NCI-H2170		5.83618	5.47293	5.54604	6.30779	7.41419	5.6761	4.92995	7.71623	4.70791	5.22316	5.76181	4.98013	4.44723	5.42755	3.67643	5.11582	7.23139	7.03602	4.90962	5.59441	7.10548	5.74919	5.76617	3.14559	4.51465	5.63348	6.07775	8.08898	4.80036
		NCI-H2171		5.73537	5.28102	5.29369	6.60506	7.27727	5.83644	4.69873	8.23463	4.40022	5.09409	5.4932	4.89001	4.31638	5.44976	3.35824	4.85133	7.01132	6.71328	4.95487	5.45175	7.48643	6.00146	5.8752	2.96199	4.43009	5.44805	6.28706	8.17113	4.60004
		NCI-H2195		5.67891	5.00172	5.71373	6.89497	6.92058	5.7794	5.30794	8.47003	4.24869	5.43402	5.68111	4.7793	3.99025	5.65102	3.46883	4.08092	7.00611	6.7834	4.85903	3.64875	7.40738	6.22078	5.89102	2.71116	4.73886	5.07363	6.38377	8.00839	5.01998
		NCI-H2228		6.10841	6.20124	5.68695	6.24083	7.81065	5.90001	5.1614	8.10509	4.62025	5.34723	5.89522	5.16845	4.80488	5.83459	3.89076	5.49438	6.6314	7.11849	5.29422	5.79929	7.38082	5.82704	5.76752	3.70411	4.65815	5.843	6.21825	8.3967	5.00918
		NCI-H226		6.19096	6.26277	5.87521	6.13175	7.60523	5.93029	4.80341	8.12458	4.90088	5.05392	6.09928	5.29182	5.2126	5.68352	3.8691	5.35954	5.06371	7.25448	5.507	5.5056	7.2934	5.52819	5.75714	3.48296	4.46539	5.94276	6.28034	8.02357	4.80149
		NCI-H23		6.0768	6.08834	5.73969	6.31061	7.55586	5.89664	4.99903	8.2122	4.92011	5.19353	5.97458	5.31491	5.17157	5.68356	3.96629	5.21661	6.56787	7.23264	5.60131	5.34145	7.18823	5.65502	5.71789	3.74609	4.41816	5.89082	6.3253	7.95606	4.70531
		NCI-H2347		6.15783	6.14992	5.35929	6.32672	7.39124	5.85898	4.95633	8.18491	4.66853	5.28893	5.93392	5.22595	4.67928	5.84102	4.03417	5.37506	6.10029	7.00065	5.26576	5.94405	5.93845	5.74739	5.81713	3.66119	4.52185	5.61752	6.22607	7.97821	5.20846
		NCI-H2405		5.83211	5.89159	5.75209	6.24937	7.52069	5.82331	5.09319	7.73808	4.60401	5.26351	5.73849	4.98298	4.62314	5.81502	3.74594	5.0426	5.75868	7.02855	4.98213	1.57314	7.24286	5.71716	5.85998	3.42052	4.6432	5.68359	6.1371	8.07633	5.05487
		NCI-H292		5.36646	6.73765	5.94077	5.94651	7.65864	6.13883	4.08044	8.13492	5.35787	4.95285	6.29748	5.49722	5.47109	5.88885	4.19421	5.13632	7.11953	7.50282	5.89478	5.78766	7.35181	5.35369	5.64514	4.15525	4.60318	6.09233	6.2541	6.32709	4.73416
		NCI-H295R		5.22745	4.5844	5.20342	6.4559	7.12497	5.698	5.16189	8.24164	4.15905	5.16335	5.56184	4.83556	4.11166	5.33314	3.29405	4.57088	6.61612	6.7825	4.21662	5.46028	6.5865	5.94956	5.6639	2.19127	4.3126	4.66854	6.03445	7.68221	4.66722
		NCI-H322		5.89082	6.04546	5.80418	6.24251	7.36499	5.74996	4.94782	8.12486	4.7193	5.17562	5.96364	2.83205	4.78662	5.57751	3.73624	4.72019	6.16997	7.15228	5.33348	5.85113	7.11635	5.54877	5.73637	3.46524	4.49937	5.70107	6.21291	7.83813	4.98773
		NCI-H358		6.16171	6.19298	5.59212	6.42104	7.45655	6.17622	4.95973	8.46881	5.18021	5.31493	6.22803	5.4619	4.91087	5.74928	4.03569	5.21932	3.16499	7.39095	5.3792	5.55066	4.18168	5.93949	6.00708	4.07732	4.64808	5.63105	6.50866	8.00656	4.84559
		NCI-H441		5.88736	6.22626	5.88446	6.24378	7.57501	5.95628	4.57882	8.11836	4.85661	5.31912	5.97591	5.25174	4.80814	5.88382	3.92005	5.16844	3.39203	7.18547	5.40876	5.59987	3.62945	5.67981	5.80156	3.91128	4.54039	6.10006	6.13538	7.89981	5.05389
		NCI-H446		5.83716	5.80935	5.59509	6.47945	7.70403	5.87424	5.32797	8.16686	4.4183	5.38877	5.76924	4.98866	4.33257	5.7643	3.7328	5.1285	7.12495	6.80645	4.87259	6.15942	7.46746	5.76554	5.76709	3.25843	4.65071	5.52956	6.15473	8.21394	5.11719
		NCI-H460		6.51538	6.80941	5.7681	5.9895	7.79733	5.76216	4.68244	8.10505	5.1669	5.07229	6.14127	5.51735	5.59516	5.75264	4.08673	5.51362	7.11853	7.33456	5.77162	5.68754	7.29796	5.44423	5.75471	4.18688	4.50869	6.11614	6.30474	7.74636	4.73062
		NCI-H508		5.64813	5.48242	5.68077	6.45436	7.29796	5.69061	4.98456	8.244	4.54988	5.32901	5.73555	4.90173	4.45395	5.54194	3.57159	5.00197	7.08332	6.97729	4.79879	5.34454	6.97116	5.8898	5.84857	3.04194	4.56991	5.42966	6.17696	8.14829	4.83967
		NCI-H520		6.41223	7.04111	6.10881	6.03742	8.04217	6.14689	4.70615	7.81056	5.28871	-0.533575	6.09032	5.40589	5.63027	5.87323	4.23807	6.00349	7.62238	7.56055	5.99893	5.57659	6.02706	5.27462	5.62277	4.18099	4.49874	6.96663	6.21454	8.30452	4.99536
		NCI-H522		6.08484	6.14842	5.52607	6.13546	7.42879	5.72718	4.89265	8.11719	4.88346	5.12528	5.91584	5.23763	4.95044	5.55671	3.88224	5.21485	7.07272	7.04123	5.49737	5.52453	6.75312	5.66297	5.76195	3.66599	4.43841	5.87729	6.19821	7.78649	4.74003
		NCI-H524		5.94487	5.84559	5.4241	6.41191	7.52901	5.87236	5.19209	8.1742	4.35179	5.39705	5.55974	4.84547	4.51048	5.77988	3.69357	5.21237	7.26605	6.87503	4.98003	5.48576	6.80314	5.9024	5.79533	3.10815	4.69049	5.28698	6.26592	8.31296	5.12031
		NCI-H526		6.14065	7.10232	5.50372	6.02633	8.30691	6.06697	4.74411	3.86459	5.3132	5.27193	6.115	5.7637	5.72269	5.92493	4.12403	5.64265	7.44747	7.39694	5.79854	5.57767	5.94152	5.39468	5.75109	4.36917	4.47373	6.53774	6.23138	8.24803	3.83573
		NCI-H596		6.51286	7.05858	5.93677	5.84312	8.29755	6.10372	5.10767	7.97881	5.27602	5.1142	6.26811	5.6161	5.73606	6.03846	4.33227	5.85635	2.99821	7.41522	5.88161	5.57651	7.52692	5.33443	5.99103	4.26845	4.68097	6.48522	6.2	8.23482	5.01289
		NCI-H630		5.53575	4.85118	5.33135	6.64957	6.70139	5.88789	5.2376	8.30061	4.02042	5.21973	5.69559	4.49745	4.01125	5.1817	3.53064	4.33916	6.69495	6.7525	4.37724	4.92083	7.04081	6.20317	5.69569	2.81995	4.5776	4.99342	6.31579	7.82259	4.81536
		NCI-H647		6.41144	6.79851	5.93513	5.8469	8.04145	5.85711	4.85453	7.9432	4.72101	4.99654	6.05952	3.47926	5.41642	5.79937	4.28592	5.77138	4.61375	7.30539	5.54262	6.09817	7.11925	5.20374	5.62646	4.01429	4.46273	6.54381	6.1554	7.57814	4.81776
		NCI-H650		5.72104	5.45065	5.67069	6.41179	7.48184	5.59335	5.46832	8.16625	4.34239	5.28364	5.7662	4.8381	4.2934	5.63301	3.59349	5.10609	6.30031	6.83413	4.77908	4.62012	7.24455	5.91572	5.7973	3.22669	4.54454	5.38166	6.09237	7.97754	4.97633
		NCI-H661		5.70825	5.15915	5.5904	6.50675	7.20701	5.69296	5.12664	8.28092	4.34196	5.34606	5.16946	4.83195	4.29728	5.22554	3.4082	4.47316	6.80866	6.73116	4.67346	5.61613	7.20857	5.98028	5.63463	2.75493	4.45913	5.30849	6.16455	8.16506	4.84495
		NCI-H69		5.79982	5.77705	5.5432	6.41862	7.49012	5.72232	5.0656	8.20638	4.7548	5.23067	5.86605	4.91468	4.61518	5.62796	3.59094	5.0369	7.06753	6.86395	4.97476	4.91412	6.10965	5.7608	5.61175	3.23979	4.42059	5.49064	6.11891	8.1381	4.88371
		NCI-H716		5.75016	5.09063	5.66943	6.45689	7.36312	5.69834	4.80984	8.0186	4.13154	5.21001	5.67042	4.91837	4.36794	5.58811	3.48049	5.07929	7.11744	6.78509	4.8416	5.20517	7.00195	5.68939	5.77591	2.9452	4.48263	5.7124	6.02799	8.00647	4.69662
		NCI-H720		6.11017	6.12873	5.43184	6.37804	7.03563	5.04271	4.72202	8.25176	4.60423	5.06933	5.8121	5.20161	4.29909	5.50964	3.89012	5.0317	7.13105	6.97146	5.30296	5.66994	7.03608	5.87098	5.48657	3.46783	4.55516	5.33768	6.23674	7.50606	4.95694
		NCI-H747		5.82722	5.81776	5.63201	6.47923	7.42558	5.98516	5.03256	8.2285	4.40318	5.20861	5.82402	5.0851	4.65013	5.36884	3.60924	4.81558	6.10187	6.9229	5.13268	5.38353	7.2798	5.90684	5.75803	3.45773	4.45882	5.6436	6.31171	8.30811	4.90217
		NCI-H748		5.77403	5.23167	5.59187	6.71072	7.16038	6.15268	5.13102	8.34028	3.94994	5.44855	5.94834	4.74149	4.17127	5.6702	3.63052	4.75059	6.73309	6.73061	4.85553	5.3197	4.89246	6.14188	5.61645	2.72851	4.68423	5.1247	6.19006	7.79717	4.94746
		NCI-H810		6.23608	6.02767	5.5363	6.25621	7.56497	5.81498	4.9332	8.19795	4.61945	5.14336	5.79762	5.12594	4.91845	5.79788	3.85521	5.18618	7.37659	6.89813	5.28759	5.3055	7.18228	5.77866	5.82549	3.62388	4.46061	5.91541	6.21473	7.95082	4.89208
		NCI-H82		6.14671	6.40242	5.77264	6.2559	7.56418	5.93555	5.11266	8.25581	5.01936	5.12908	6.09899	5.15125	5.35024	5.59472	3.90824	5.54281	7.26425	7.20345	5.47145	5.29656	7.54091	5.79363	5.55136	3.72226	4.52579	5.62524	6.47438	8.48905	4.66066
		NCI-H838		6.08538	6.29959	5.74395	6.37855	7.71237	5.94774	5.06291	8.19294	4.79927	5.08591	6.09384	5.08072	4.92959	5.86235	3.93145	5.46849	5.9568	6.45514	5.39403	5.78779	7.323	5.8012	5.91832	3.70553	4.59644	5.78943	6.32715	8.24053	4.91045
		NCI-N87		6.20578	6.83873	6.11373	6.02354	8.08775	5.93878	4.69071	7.97479	5.25822	5.12299	6.39173	5.70521	5.83975	5.88401	4.27867	5.92761	7.75253	7.44918	5.86443	5.94116	6.46943	5.41811	6.00245	4.20172	4.57407	6.61408	6.18546	8.02116	4.86997
		neuroblastoma		6.14653	5.934	6.10827	5.99983	7.4265	5.84752	4.92813	7.95929	5.14558	5.08614	5.60591	5.26598	4.40888	5.5152	3.81224	4.39132	6.80229	7.18274	5.10987	5.45823	6.73225	5.38014	5.25834	3.28178	4.14794	5.54548	5.88985	7.1395	4.56962
		NPrEC		5.90798	5.19492	5.70023	5.8106	7.40112	5.83501	4.09502	7.67452	4.42637	4.75127	5.62971	5.39457	4.50701	5.56261	3.67121	4.01641	3.2403	6.67684	5.03878	5.77444	7.0851	5.20636	5.51719	2.79009	4.58441	4.87703	5.98569	6.36196	4.64687
		NUGC-3		6.3584	6.97063	5.7494	5.91161	8.17043	5.86193	4.69026	6.36062	5.26981	4.82978	5.92602	5.75487	5.60829	5.96284	4.18569	5.9199	5.14444	7.50912	5.77791	5.04326	6.87422	5.21749	5.91768	4.19293	4.59584	6.85144	6.02941	8.05239	4.8966
		NUGC-4		6.33452	6.57357	5.68668	5.77123	7.94921	5.77356	4.75425	7.86696	5.22446	5.04619	5.91366	5.47378	5.49918	5.79751	3.90838	5.70117	7.69001	7.44646	5.38523	4.52481	6.89133	5.19555	5.86086	3.13955	4.63026	6.65563	6.02243	7.87864	4.72544
		NuLi-1		6.34108	7.24668	5.70055	5.81392	7.50199	6.09102	4.53375	8.05448	5.34659	4.89449	6.14608	5.68588	5.43271	5.86653	3.87461	6.12976	7.19639	7.31881	5.95663	6.55363	7.32972	5.18458	5.55562	4.28637	4.2475	5.88486	6.18462	8.44092	4.61281
		OAW42		6.32755	6.85062	5.85774	5.8565	8.14757	5.95799	5.11426	7.98724	5.37507	5.20632	5.92047	5.347	5.68436	5.95145	3.97801	5.87194	7.75777	7.45586	5.76918	6.06051	7.4119	5.27078	5.87242	3.94773	4.50878	6.32998	6.20879	7.95082	4.84522
		OCI-AML5		6.21164	7.02927	5.05943	5.94942	7.08861	5.87334	5.04481	4.38368	2.615	4.88775	5.99165	5.49145	5.80219	5.75996	4.18971	5.35961	6.41322	7.345	5.83355	5.95113	7.23551	5.37321	5.85814	3.95292	4.34591	5.95352	6.30634	8.17417	4.77012
		OE19		5.77199	5.14454	5.41635	6.39014	7.23691	5.66123	4.87152	8.16428	4.45805	5.31609	5.53843	4.9022	4.19018	5.50031	3.52419	4.99576	7.1212	6.76392	4.84759	6.07215	5.84146	5.85864	5.90349	2.89953	4.55371	5.47019	5.90516	7.87481	4.97888
		OE21		5.88444	5.18983	5.48316	6.55341	7.2964	5.81553	5.19534	8.10903	4.27531	5.415	5.94598	5.0133	4.39432	5.59698	3.80479	4.91078	4.54568	6.93343	5.0066	5.62915	5.92958	5.91694	5.94591	3.23247	4.73868	5.3871	6.25184	7.91772	5.11936
		OE33		5.64045	5.45924	5.55084	6.3386	7.43059	5.79827	5.12392	7.78603	4.20187	5.24413	5.67955	4.83996	4.35173	5.60577	3.44075	4.8493	6.63708	6.69474	4.67893	5.90805	7.19504	5.86515	5.80687	2.90087	4.61978	5.37569	6.12305	7.99985	4.98067
		OV-90		5.91397	5.8397	5.44513	6.34677	7.13935	4.75057	5.10992	8.21948	2.55762	5.19143	5.97945	4.92467	4.92501	5.6861	3.67045	4.9891	7.09929	7.06347	5.02738	5.50239	7.15801	5.84975	5.80865	3.37924	4.66703	5.11174	6.39386	7.75419	4.59699
		OVCA429		6.21146	5.56014	5.46665	5.71024	6.88768	5.63827	4.04181	7.98619	5.10769	5.23824	6.2038	5.0417	4.85717	5.82371	3.77426	4.44389	7.05582	7.23634	5.41283	5.68938	5.14865	5.64571	5.56573	4.39961	4.7629	5.26626	5.98377	7.42119	4.79454
		OVCAR-3		6.32766	6.81536	5.97659	6.04237	7.8329	5.92502	4.39812	7.99864	5.32769	5.04867	6.10229	5.58158	5.59436	5.63183	4.01765	5.54096	7.2426	7.38047	5.85968	5.73757	7.04108	5.47173	5.75964	4.27276	4.45763	6.31873	6.28113	7.73553	4.93088
		OVCAR-4		6.42653	6.52243	6.01463	6.04343	7.89237	5.72693	4.72407	7.79397	5.32039	5.11354	6.15486	5.55811	5.53613	5.79487	4.05741	5.58276	7.67761	7.47223	5.67689	5.85216	6.57509	5.36475	5.87405	4.24766	4.35517	6.36171	6.23207	7.78061	4.84471
		OVCAR-5		6.44741	6.43398	6.0325	5.97801	7.77894	5.8319	4.70109	8.07368	5.21819	5.23589	6.28635	5.64607	5.57446	5.59628	4.16443	5.11431	6.64797	7.43393	5.88449	5.75331	6.30774	5.43506	5.93966	4.28422	4.46402	6.21273	6.26732	7.51423	4.68532
		OVCAR-8		5.96106	5.84621	5.96008	5.91775	7.73239	5.58064	4.76598	7.93661	5.10765	5.1476	5.91367	5.43873	4.98317	5.73921	3.74866	4.92807	2.09261	7.2183	5.47577	6.05071	7.39135	5.36093	5.90798	3.60962	4.46152	5.54933	5.85928	7.91978	4.77545
		OVCAR-8 RIA		4.79925	4.49856	5.7181	6.05963	7.49038	5.00704	4.59572	7.70802	4.48824	5.16735	5.23637	5.10057	3.69586	5.79846	2.73604	4.85998	6.90373	6.49228	4.71125	6.37536	7.36202	5.3958	5.89865	2.25933	4.64712	4.32723	4.83155	7.76892	4.24132
		OVCAR-8 RIIB		4.50914	4.1442	5.92559	5.95794	7.42237	4.85626	4.85142	7.72293	4.47202	5.25397	5.23623	5.01562	3.56539	5.70813	2.79162	4.73232	4.82953	6.03612	4.56241	6.26588	7.13201	5.45957	5.96916	2.13498	4.5177	4.19138	4.55466	7.50831	4.38259
		P3HR-1		4.96446	5.47706	4.64184	6.33586	7.10096	5.73251	4.58535	5.28227	4.25103	5.11006	5.80779	4.97903	4.34836	5.33283	3.25711	4.74566	3.27744	6.4173	4.61227	5.40315	1.7576	4.04098	5.58576	2.95453	4.37817	2.47165	6.35895	8.1125	0.892292
		p53HCT116		6.26831	6.06566	4.75094	5.45884	6.79404	5.14526	4.27156	8.30224	4.96917	4.29185	6.01518	5.19597	4.15949	4.76092	3.34915	4.88452	6.68088	7.51599	5.18521	4.74731	6.40523	5.07826	5.63479	3.93586	4.02445	4.85219	6.11602	7.42206	3.84092
		Panc 02.03		5.95305	6.48563	5.74379	6.31926	7.8891	5.96694	4.8796	8.12634	5.04918	5.01269	5.90225	5.37409	5.19497	5.69729	4.0339	5.35564	7.18161	7.2028	5.33723	5.6929	6.96072	5.69606	5.85686	4.04132	4.35924	6.15372	6.39947	6.82269	4.78378
		Panc 03.27		5.88889	6.62703	5.7621	6.28353	7.99185	5.93605	4.95841	6.79763	4.98553	5.03113	5.92306	5.46815	5.1139	5.5693	3.84427	5.34532	4.95755	7.15634	5.52815	5.89886	6.36758	5.68897	5.91432	3.99775	4.46003	6.0609	6.46333	5.951	4.87961
		Panc 04.03		6.05023	6.46488	5.51355	6.09103	7.86358	5.97646	4.84559	8.23653	4.95609	5.17453	6.02378	5.4544	5.3652	5.6118	3.92375	5.21589	6.85986	7.10813	5.59454	5.85418	6.83034	5.67268	5.94846	4.02654	4.46818	6.02709	6.29516	8.05246	4.95291
		Panc 08.13		5.9714	6.48953	5.82799	6.10785	7.66052	5.99615	4.72093	3.53454	5.07556	5.24293	5.96499	5.42226	5.45351	5.43089	3.86411	5.41908	3.92848	7.09523	5.51281	5.82655	5.38118	5.52871	5.73349	3.93481	4.44319	6.2507	6.40499	8.06014	4.82501
		Panc 10.05		5.81856	6.32551	5.88531	6.13471	8.0063	5.88524	5.02741	8.1898	5.02793	5.22561	6.03934	5.31866	5.27906	5.62701	3.83088	5.4734	6.80011	7.07438	5.66244	5.90901	6.88478	5.59556	5.85333	3.8004	4.35655	6.3267	6.24408	8.08291	4.71652
		PANC-1		5.98599	6.48836	5.93975	6.02532	7.78766	5.63031	4.89559	7.11295	5.31483	5.22626	6.13583	5.44775	5.38845	5.78436	3.91594	5.08705	7.4179	7.27207	5.83751	5.99276	7.18718	5.33892	5.86068	4.10938	4.51649	6.33621	6.27511	7.69266	4.95012
		PC-3		6.43982	6.62115	5.82959	6.05003	7.67431	5.94915	4.73016	8.12618	5.2846	5.10736	6.13939	5.53081	5.56454	5.66408	4.08929	5.50675	6.29815	7.12904	5.74173	5.48775	6.86912	5.41918	4.79425	4.27915	4.48579	6.14207	6.35828	6.85222	4.75313
		PE/CA-PJ15		6.25618	6.80144	5.72361	6.0729	8.30558	5.98655	4.93657	7.97801	5.08703	5.2364	6.18911	5.72289	5.8306	5.9017	4.20112	6.0141	3.83046	7.42367	5.9437	5.62613	6.94398	5.16649	5.92319	4.26883	4.7609	6.64974	6.21076	8.15999	4.96204
		PE/CA-PJ34 (clone C12)		6.30818	6.96298	6.04243	6.02698	8.46854	5.95186	4.8743	7.88228	5.18811	5.19035	6.29942	5.56843	5.91407	5.82117	4.41951	5.61696	3.77515	7.3364	6.03563	5.79059	6.61483	5.27609	5.79356	4.13026	4.62787	6.57373	6.23458	8.07877	4.78925
		PE/CA-PJ41 (clone D2)		6.26509	6.86274	5.85914	6.04754	8.46244	6.01874	5.24396	7.64871	5.12144	5.25192	6.10217	5.90091	5.70857	5.59259	4.07809	5.49284	3.06628	7.50044	5.99479	5.89613	6.52542	5.39266	5.95855	3.93272	4.59735	6.56426	6.0963	8.22688	4.99134
		PE/CA-PJ49		6.38559	7.00273	5.85753	6.03853	8.35599	6.04877	4.8445	7.57575	5.22372	5.20368	6.25016	5.7306	5.76063	5.82622	4.28064	5.4593	3.27745	7.55282	5.89858	6.0599	6.01884	5.36758	5.94454	3.70216	4.5676	6.64215	6.27465	8.22667	4.98074
		PLB-985		5.37122	5.02214	4.40552	6.69608	6.65111	5.68804	4.60087	8.0576	4.04012	5.29196	5.73268	4.70537	3.76761	5.45337	3.37821	4.43169	6.72458	6.73476	4.34419	5.41946	6.77732	6.03104	5.70296	2.42587	4.47542	4.65231	6.27035	7.70334	4.73258
		PNET		5.90976	5.84493	5.92341	6.04968	7.34002	5.74143	4.94037	7.82923	5.18546	4.94927	5.61178	5.2863	4.39958	5.35592	3.73903	4.45126	6.95833	7.33197	4.9782	5.40431	6.65545	5.33838	5.20472	3.17587	4.10411	5.42064	5.99646	7.14858	4.71403
		PSN1		5.81912	6.67283	5.70764	6.32572	7.93112	5.86903	5.23575	2.44546	4.97905	5.16939	6.09064	5.49836	5.32432	5.87278	3.99526	5.50274	4.44258	7.29764	5.65589	4.16657	6.87569	5.56968	5.92888	3.87609	4.58811	4.69687	6.45155	5.43598	4.54347
		Raji		1.41811	5.67917	4.83437	6.15112	7.37074	5.68922	4.54987	5.16724	4.50269	5.05596	5.84211	4.94786	4.97951	5.56788	3.57597	4.74096	3.42044	7.0011	5.27715	5.5806	4.74069	4.31007	5.13267	3.19098	4.2901	4.95121	6.1967	6.49951	4.31049
		RCH-ACV		3.21665	5.8001	4.41257	6.36919	7.48387	5.94445	5.22941	7.77352	0.948883	5.34553	5.87767	1.3931	2.72074	5.71721	3.42058	4.71482	-0.0549851	6.91815	5.11741	4.83473	4.17672	5.65993	5.59123	3.21907	4.64388	2.01795	6.30914	8.32	4.90448
		RD		6.02122	5.98922	5.66047	5.93282	7.50423	5.93208	4.84475	8.19752	4.71449	5.19541	5.76896	5.10257	4.98019	5.6386	3.26189	4.9022	5.31932	6.98439	5.25874	5.93555	7.46725	5.75428	5.79986	3.54013	4.71408	4.90694	6.30192	7.96766	4.8887
		RD-ES		5.91597	5.67001	4.44934	6.47746	7.3317	5.73039	5.03119	8.33267	4.61552	5.40452	5.86585	5.01289	4.46482	5.79546	3.68258	4.14703	7.00304	7.09781	4.86768	5.59608	7.25393	5.97427	5.58267	3.03713	4.49088	5.41913	6.25959	8.00936	4.87768
		REC-1		0.0680938	5.63967	5.5501	6.40273	3.82676	4.8546	4.95161	1.48721	4.3243	5.31997	5.78863	4.74815	4.35225	5.58974	3.40472	4.85518	5.96917	6.91043	4.41913	5.65884	4.69574	3.17787	5.69079	2.82651	3.81911	3.88894	5.93026	4.58267	4.7601
		Reh		5.24686	7.03693	4.49244	5.89584	8.03668	6.09181	5.12933	4.95169	5.05265	5.04472	6.32824	5.42633	5.7698	6.06587	4.22795	5.77304	0.980941	7.33371	6.10653	6.08305	5.17785	4.84261	5.61389	4.32843	4.63432	5.88561	5.97769	7.6577	4.89937
		Rh30		5.37054	4.69636	5.543	6.37147	6.99763	5.46714	4.98269	7.80072	4.11902	5.13894	5.35636	4.72131	3.76221	5.62852	3.09094	4.859	7.07851	6.65316	4.69385	5.75125	7.07767	5.7656	5.55426	2.4649	4.37739	3.64832	5.75261	7.73705	4.68077
		RKO		6.22876	6.67937	5.78224	5.89013	7.85294	5.54105	4.68636	7.82116	5.06681	4.85751	5.93048	5.44103	5.36447	5.79994	3.78325	5.66259	7.37085	7.36146	5.71293	5.40037	7.20344	5.14627	5.79392	4.07103	4.45304	6.40873	6.29567	8.03123	4.74303
		RKO-E6		5.25617	4.87205	5.73812	6.62032	6.43001	5.46344	4.52296	8.46779	4.27415	5.28111	5.80707	4.52968	3.89153	5.46397	3.4824	4.63791	6.61405	6.68333	4.79403	5.43932	7.39405	6.1882	5.73963	2.66752	4.50952	4.96291	6.32896	8.09703	4.52854
		RL		5.04226	5.58843	3.12458	6.49049	7.17869	5.49245	5.05364	6.11752	4.43432	5.20029	5.76056	4.87529	4.58863	5.38514	3.32171	4.71095	6.96832	6.89302	4.61026	5.27102	1.70917	5.9704	5.71624	3.0455	4.28764	3.26158	6.25804	8.4087	4.82937
		RL95-2		5.68486	5.59315	5.74437	6.4645	7.5657	5.86657	4.95609	8.09757	4.42754	5.18063	5.76696	5.09355	4.50161	5.64143	3.61507	4.99773	7.06614	7.06407	4.9137	5.66567	7.25681	5.51269	5.87574	2.97165	4.43112	5.58111	5.94551	8.10597	4.90767
		RPMI 6666		-0.459616	5.8598	5.58175	5.86297	7.47455	5.86797	4.76015	2.53631	3.14524	5.11061	4.57542	5.04426	4.55385	5.52285	3.30199	0.867484	6.72717	6.84088	4.73177	4.92609	2.94025	5.29648	5.66148	3.20601	3.74395	2.47035	6.29656	7.66519	4.71221
		RPMI-8226		6.06331	6.11106	5.54819	-0.489358	7.38095	5.57445	4.5643	8.12618	4.84096	4.98897	5.1758	5.07785	4.49768	5.465	3.5626	4.94686	7.10148	6.85137	5.05026	5.16054	7.05644	5.72815	5.68166	3.52328	4.39946	5.40226	5.89644	7.32419	4.82137
		RT-112		5.92246	6.70823	5.64052	5.9552	8.07116	5.72283	4.89228	7.71551	4.86762	5.23361	6.02984	5.49008	5.48042	5.83885	4.09836	5.59762	7.02167	7.2193	5.66487	5.81867	7.00025	5.33156	5.87594	3.28658	4.65886	6.54639	6.01023	8.11728	4.94619
		RWPE-1		5.81148	5.34627	5.56596	6.54891	7.15042	5.73838	4.7787	8.30478	4.30321	5.32079	5.84177	4.90989	4.0433	5.63742	3.61124	4.77854	6.75725	6.81714	4.84842	5.34078	7.21229	5.96046	5.81358	3.00066	4.55855	5.0883	6.27233	7.86633	4.86272
		RXF 393L		6.54775	6.42627	5.94275	5.86928	7.83902	5.90568	4.64468	7.59644	5.39833	5.10317	6.14877	5.65536	5.57544	5.53656	4.15875	5.33193	5.15109	7.25841	5.80832	5.53318	7.38763	5.45174	5.76926	4.18881	4.40701	6.19727	6.24046	7.68587	4.89021
		SCaBER		6.03297	5.75731	5.33805	6.24886	7.45311	5.84774	4.81962	7.94364	4.52417	5.12505	5.93871	5.17684	4.75406	5.40277	3.69694	4.81863	2.43675	7.00061	5.08747	5.52236	6.90544	5.82264	5.66817	3.42471	4.5729	5.3702	6.25431	7.91092	4.84428
		SEM		4.68758	6.16779	5.53177	6.32816	7.49873	5.97146	5.03135	7.04297	-0.0763413	5.1722	5.40094	4.97017	4.88693	5.75506	3.7695	5.10376	1.23954	7.06521	5.38102	5.61716	2.49471	5.7247	5.55177	3.423	4.61924	1.37257	6.24922	8.06175	4.86623
		SF268		6.54901	6.76346	6.05339	6.00197	7.85812	5.83965	4.83717	7.92199	5.36349	5.19673	6.01754	5.48779	5.64499	5.7135	4.02675	5.48716	2.4618	7.45799	5.94635	5.83641	7.24841	5.50182	5.67407	4.46379	4.48085	6.23842	6.35615	7.37289	4.91373
		SF295		6.39391	6.69322	6.07157	5.96441	7.8579	5.7205	5.06032	6.59995	4.80426	5.1665	6.31787	5.622	5.64619	5.66738	4.08997	5.53276	3.73995	7.33012	5.73653	5.35823	7.16439	5.38105	5.80318	4.23317	4.4931	6.1037	6.11734	7.87559	4.9996
		SF539		6.43648	6.53559	6.03726	5.95677	7.74302	5.84455	4.74905	8.03419	5.29916	4.97007	6.24623	5.42393	5.50627	5.52523	4.01079	5.41666	4.27838	7.03165	5.78727	2.06714	7.31505	5.4975	5.61627	4.38721	4.51962	5.46009	6.17397	7.78269	4.94217
		SH-4		5.71015	5.35366	5.6127	6.44133	7.27379	5.87192	5.14496	8.19914	4.32395	5.04109	5.76806	5.02176	4.41268	5.48311	3.45176	4.6498	7.02131	6.74727	4.72292	5.33531	7.27839	5.88275	5.722	2.88816	4.52968	5.43271	6.11312	8.04866	4.78743
		SHP-77		5.79321	5.47471	5.60919	6.41329	7.21863	5.45908	4.96955	8.20268	4.57754	5.22191	5.88958	4.88402	4.41503	5.47297	3.49081	4.79436	7.00992	6.84737	4.94579	5.48733	5.37823	5.85216	5.87149	2.93786	4.441	5.58698	6.1194	7.44443	4.69821
		SH-SY5Y		6.10021	6.89106	5.73342	5.70041	7.53328	5.98741	4.3982	7.83008	5.25533	4.82134	5.8742	5.46087	5.31744	5.45705	3.70974	5.17184	7.4461	7.23735	5.6384	5.89027	7.48065	5.12548	5.64355	3.98138	4.07595	6.12751	5.90639	7.43953	4.51679
		SiHa		5.49393	4.98164	5.23334	6.51187	6.77577	5.72686	4.75684	8.22554	4.18858	5.25752	5.8327	4.60598	4.00796	5.2812	3.52136	4.2479	3.74367	6.62337	4.44843	5.20229	6.93201	6.26154	5.57623	2.75877	4.54227	4.7733	6.37831	8.02428	4.88842
		SJSA-1		5.75273	5.54602	5.60731	6.44357	7.23927	5.88557	4.8061	8.19382	4.51351	5.05436	5.90979	4.90508	4.18686	5.25844	3.32363	5.26313	1.75663	6.94224	5.28381	5.43026	7.35168	5.91336	5.65803	3.21489	4.36581	3.27013	6.64102	8.58454	4.7231
		SK-BR-3		6.15868	6.92776	6.16199	5.87751	8.05823	5.98306	4.69534	7.93277	5.20891	5.00437	6.16144	5.5887	5.75151	5.71945	4.13895	5.67806	7.65111	7.49874	5.90535	5.92058	7.47461	5.1906	5.70213	4.34068	4.42531	6.52443	6.14741	8.31327	4.76129
		SK-CO-1		6.50872	6.87528	5.3138	5.95318	8.14869	5.86382	4.80528	8.06606	5.20717	4.83365	6.05885	5.39323	5.70661	5.87505	4.21891	5.66308	7.38766	7.39755	5.81509	5.68744	1.73685	5.4583	5.91308	4.1263	4.5781	6.41163	6.12598	7.9131	4.91115
		SK-LMS-1		5.70888	5.50141	5.61884	6.37375	7.32369	5.77473	5.17865	8.22314	4.35206	5.26248	5.78222	4.6108	4.50879	5.51962	3.63915	4.9658	2.12273	6.87168	4.85173	5.35026	7.42705	5.98404	5.70496	2.88019	4.39684	5.35901	6.20582	7.88901	5.06149
		SK-MEL-1		5.62126	5.01324	5.48848	6.544	7.38557	5.85265	5.20344	8.08071	4.19262	5.15288	5.78297	4.79191	4.41877	4.55401	3.43913	4.95422	7.06692	6.71481	4.84059	5.5253	7.26945	5.71634	5.83134	2.80325	4.47594	5.24082	6.07325	8.09374	4.87363
		SK-MEL-2		6.54126	6.79935	6.05359	5.83392	8.07166	5.70017	4.96394	7.99134	1.61708	3.96575	6.08744	5.45309	5.60725	5.25174	4.08896	5.4997	6.49893	7.26785	5.84597	5.64124	7.57945	5.30244	5.55351	4.41634	4.45448	6.17243	6.10052	8.00298	4.86664
		SK-MEL-28		6.41691	6.67372	6.02173	6.18327	7.61936	5.80019	5.03177	8.13002	5.18957	3.99785	5.84068	5.51639	5.38419	5.3729	4.21273	5.34782	6.74188	6.95768	5.52558	5.82431	7.32676	5.42028	5.85397	4.32991	4.39372	5.16135	6.32427	7.66385	4.75838
		SK-MEL-3		5.67182	5.89807	5.55013	6.37325	7.28374	5.73344	5.04245	8.29481	4.61736	4.77517	6.06186	2.98235	4.5164	4.55012	3.3288	4.93353	4.56256	5.63623	4.96512	4.23836	2.66291	5.88762	5.75016	3.31876	4.37485	5.46596	6.42213	8.25009	4.73683
		SK-MEL-5		6.36447	6.76661	5.90839	5.95702	7.68292	5.6855	4.84093	8.01545	3.52844	4.1501	6.10559	5.65968	5.41808	4.98357	4.05232	5.26733	7.49064	4.07038	5.82902	6.14845	7.36979	5.31266	5.6977	4.25507	4.47444	6.32831	6.18012	7.70183	4.84151
		SK-MES-1		6.00811	6.1013	5.66254	6.25918	7.51704	5.73429	5.0901	8.15844	4.28304	5.27275	5.91527	5.00473	4.73162	5.71968	3.93883	5.07607	5.90251	6.79748	5.238	5.29504	7.09283	5.7822	5.61386	3.49535	4.67737	5.72331	6.14714	6.6158	5.08216
		SK-N-AS		5.85857	5.58724	5.50921	6.43656	7.22715	5.92519	5.04219	8.14992	4.36364	5.28698	5.8471	4.87527	4.4897	5.61783	3.57669	4.97632	6.89978	6.85995	4.91128	5.32994	7.34983	5.84803	5.94213	3.26277	4.36276	5.498	6.24218	8.11103	4.99477
		SK-N-BE(2)-C		6.076	5.86177	5.43198	6.23273	6.95544	5.73805	4.67516	8.3113	4.93572	5.10712	5.95135	5.15915	4.9028	5.89537	3.92747	4.54969	7.26256	7.26974	5.23745	5.93139	7.39956	5.76544	5.67605	3.63456	4.44321	5.43597	6.35879	7.85876	4.86637
		SK-N-DZ		5.82216	5.67571	5.35959	6.40574	7.35482	5.8968	5.19309	8.16335	4.49942	5.24097	5.65841	4.99382	4.42659	5.70945	3.42433	4.99654	7.08233	6.88976	4.86231	5.70167	7.27182	5.92517	5.73859	3.11412	4.54326	5.53728	6.27402	8.25302	5.07994
		SK-NEP-1		5.25472	4.90587	5.04786	6.43873	6.91904	5.73959	4.71545	7.98314	3.95308	5.23851	5.55328	4.83198	3.9681	5.6725	3.39579	4.18514	6.62449	6.62778	4.5288	4.79682	6.83144	5.61739	5.60082	2.43642	4.50966	5.25449	6.01609	7.663	4.95207
		SK-N-FI		5.68381	5.6605	5.60701	6.29907	7.51474	5.64874	5.41307	8.03817	4.30976	5.36467	5.65171	4.72846	4.25814	5.53818	3.44836	4.9863	6.94907	6.59393	4.75798	5.60876	7.24393	5.83687	5.85511	3.05323	4.16893	5.6098	6.20647	8.11965	5.18119
		SK-N-MC		5.66255	6.70774	5.16393	5.81202	7.38049	5.63223	5.30418	8.06219	4.39603	5.01444	6.02782	5.26695	4.87258	5.61718	3.80813	4.86442	7.33899	6.72863	5.4081	5.57793	6.42277	5.35261	5.47968	4.0407	4.13217	5.67488	6.21167	7.86363	4.80797
		SKO-007		5.62776	4.66722	4.43578	-0.887081	7.00334	5.87984	5.27652	3.81514	3.78449	5.13263	5.65915	4.73642	4.26939	5.69995	3.60738	4.59124	6.84709	6.69438	4.86398	5.32058	7.2887	6.10174	0.358314	2.69129	3.45824	3.52885	6.36156	2.55837	4.85096
		SK-OV-3		6.06787	6.23194	5.93274	6.17612	7.51533	5.88991	4.9573	8.26684	4.90759	5.25096	6.05351	5.31587	5.03415	5.73707	3.9016	5.17822	7.0839	7.18666	5.56062	5.71353	7.25385	5.61962	5.82419	3.81271	4.56677	5.92163	6.38191	7.76745	4.99836
		SK-UT-1		5.63583	5.39374	5.32429	6.37935	7.14668	5.56736	4.94	8.17263	4.31851	5.34227	5.64914	4.95061	4.13972	5.53886	3.39927	4.79839	6.82708	6.79809	4.64511	5.33719	7.03922	5.92721	5.50684	2.98542	4.37043	5.26125	6.31045	8.18665	4.76217
		SN12C		6.4217	6.38174	5.96845	6.04917	7.58282	5.5588	4.63231	8.22163	5.16293	5.09523	6.17017	5.3449	5.35807	5.46667	4.1085	4.91796	6.83803	7.38223	5.60203	4.4441	7.1501	5.53104	5.63272	4.13782	4.22673	6.08241	6.41547	7.59615	4.84672
		SNB-19		5.98859	6.08753	5.85204	6.18015	7.43136	5.72159	5.06829	8.0799	4.91281	5.26195	5.88262	5.21112	4.93499	5.56321	3.86224	5.23522	2.92278	7.00219	5.33783	5.95104	7.25696	5.7239	5.69758	3.66341	4.54767	5.72574	6.30128	7.88828	4.98095
		SNB-75		6.46376	6.65141	6.15572	5.96401	8.06207	6.05571	4.83796	8.15961	4.61826	5.21824	6.17172	5.46414	5.62592	5.60004	4.20524	5.48831	2.11461	7.51129	5.85243	5.86095	7.39719	5.41416	5.75241	4.47339	4.64784	6.20646	6.24829	8.02673	4.89142
		SNU-1		5.35876	5.28728	5.58441	6.44073	7.21696	5.60004	5.07321	8.14441	4.03218	5.1492	5.43063	4.82987	4.36686	5.5587	3.28726	4.76747	6.82619	6.89191	4.55947	5.28323	7.19988	5.66796	5.62833	2.58021	4.40576	5.13909	6.1548	8.01951	4.67275
		SNU-16		5.83988	5.63958	4.71795	6.3088	7.38336	5.75123	4.77456	8.08977	4.43162	5.19298	5.78386	5.12721	4.55916	5.63021	3.61082	4.99398	7.10273	7.13657	4.98555	5.65108	7.04089	5.54692	5.829	3.12054	4.53869	5.57321	6.07078	7.8895	4.79652
		SNU-182		5.59086	5.24799	5.80245	6.5337	7.31634	5.82425	5.12285	8.19506	4.38445	5.26895	5.90062	4.75422	4.34367	5.72536	3.47549	5.08537	2.82584	6.72156	4.82039	5.82158	7.18476	5.84312	5.80837	2.86174	4.52168	5.49133	6.08092	8.01125	4.816
		SNU-387		5.40818	4.9376	5.75232	6.49952	7.30813	5.71295	5.04721	8.12485	4.21816	5.18381	5.75604	4.67248	4.11155	5.61628	3.2899	5.04071	3.30088	6.75084	4.80369	5.47691	7.38897	5.91003	5.73322	2.71248	4.57032	4.66622	5.96184	8.1579	4.61628
		SNU-398		5.99083	6.12559	5.65028	6.21036	7.60103	5.7061	5.01215	7.97301	4.65671	5.35498	5.8414	5.14306	4.86247	5.88979	3.89405	5.42224	7.2986	6.79432	5.07681	5.85201	7.15753	5.67109	5.55855	3.4847	4.32397	5.89983	6.08109	7.95829	4.9079
		SNU-423		5.65577	5.95197	5.39459	6.14824	7.7652	5.7122	5.26081	7.74296	4.4922	5.34547	5.80125	5.13857	4.49982	5.59322	3.66743	5.29274	3.67569	6.80153	4.87843	5.92173	7.20572	5.73563	5.65676	3.3367	4.31335	5.14587	5.92289	7.37376	5.08681
		SNU-449		5.79099	5.56121	5.68098	6.11442	7.4178	5.6126	5.03833	8.08633	4.50259	5.14788	5.94554	5.15486	4.72568	5.58164	3.68082	5.27246	7.41198	6.83861	5.06367	5.6266	7.15062	5.57624	5.70289	3.55474	4.47908	5.93443	6.08527	7.82392	4.83551
		SNU-475		5.388	4.69027	5.48109	6.474	7.55649	5.47325	5.1679	8.04104	3.96788	5.22123	5.44348	4.86363	4.08182	5.54957	2.14561	4.94414	2.7163	6.64361	4.57619	5.66664	7.31036	5.8345	5.82598	2.53818	4.47699	5.24534	5.91772	8.01879	4.95836
		SNU-5		5.86167	5.68354	5.61779	6.14082	7.30876	5.80349	4.83265	8.14139	4.70837	5.24768	5.74819	5.11095	4.57215	5.74343	3.7365	5.09657	7.13639	7.07884	5.15312	5.87735	7.29764	5.60879	5.69837	3.3651	4.52398	5.58127	6.13622	7.8799	4.70706
		SQ-20B		6.30202	7.95494	6.18319	5.73954	8.69257	6.85502	6.95825	7.81582	5.37455	5.16716	6.20548	5.87438	6.338	5.87567	4.17355	7.15612	2.16545	7.85108	5.86861	6.18902	8.00203	5.06261	5.8684	4.74748	4.37606	7.37854	6.24981	9.37889	4.66033
		ST486		5.69447	5.82468	4.94466	6.35806	7.33972	5.87707	4.88954	5.13122	4.19563	5.23512	5.58477	4.98152	4.63543	5.34094	3.17909	5.01464	6.85096	7.11594	4.7282	5.54019	3.96047	3.13871	5.7641	3.2053	4.46468	5.22201	5.95709	5.71252	4.7208
		ST88-14		5.01776	4.73128	4.94055	4.92228	6.24518	4.94001	3.63844	7.03807	4.15034	4.2141	5.00726	4.88759	4.29661	5.13417	2.89929	5.15445	6.17183	6.69122	5.29436	4.21576	6.41787	4.28257	5.10072	3.16632	4.01445	5.55166	5.01243	7.12832	3.78406
		SU-DHL-10		5.76444	4.83472	3.0855	5.42136	7.23946	5.20467	4.79356	7.82987	4.32329	4.80883	5.20029	4.76469	3.55997	5.52191	3.13529	5.20045	7.16659	3.10513	4.36331	5.53556	2.23997	5.34658	5.11124	2.92738	4.10806	3.54235	5.53309	7.65431	4.51951
		SU-DHL-16		5.58498	5.01932	5.15249	6.61203	6.40407	5.4516	4.94467	8.31576	4.24082	5.26909	5.7365	4.50612	3.94179	5.56322	3.36106	4.54441	6.72509	2.53438	4.32966	5.32797	1.88792	6.26054	5.54556	2.5772	3.58564	2.79704	6.50345	8.13979	4.82257
		SU-DHL-5		5.52387	5.97865	2.89102	6.44178	7.27117	5.61305	4.82554	2.03803	4.60724	5.2661	5.76381	4.99329	4.94671	5.56646	3.58697	5.06228	7.11454	5.62918	4.97611	5.41205	2.59899	5.42115	5.37555	3.51053	4.31953	2.19368	6.32018	6.83707	4.91239
		SU-DHL-6		4.72175	5.92852	4.90209	5.75773	7.47323	5.56674	4.78847	7.46408	4.68199	5.16152	5.72201	4.79287	4.726	5.54674	3.49726	4.9524	6.73539	6.90578	5.00865	5.48002	1.5856	0.090623	5.73909	3.29193	3.76217	3.7417	6.11688	7.82092	4.81193
		SW1088		5.66304	5.52247	5.54407	6.43103	7.38766	6.14322	4.95501	8.21693	4.4435	5.36989	5.91969	4.8788	4.54244	5.46155	3.50263	4.66617	0.366486	6.6858	4.85977	5.20808	7.17084	5.93028	5.77765	3.19775	4.54811	5.26702	6.54808	8.29276	4.81758
		SW1116		5.75724	5.60554	5.69809	6.53305	7.25339	5.81609	4.7878	8.3037	4.43487	5.44327	5.53668	4.93007	4.29045	5.5022	3.45876	4.92502	7.16534	6.8802	4.94149	4.88131	6.79402	5.99808	5.81583	3.25107	4.39424	5.24826	6.15668	8.05761	4.84324
		SW1353		5.51428	5.27857	5.50305	6.35738	5.55755	6.04791	4.87254	8.20928	4.18823	5.21656	5.7812	4.86464	4.44064	5.17763	3.34984	3.79465	1.11972	6.52516	4.91359	5.43262	7.36575	5.84452	5.59109	2.86541	4.4948	5.29937	6.35339	8.10528	4.71342
		SW1417		5.77726	5.69148	5.63129	6.37659	7.31113	5.64917	4.88839	8.23421	4.45107	5.29821	5.72894	4.7012	4.27683	5.5299	3.57356	5.01818	6.78897	6.84069	4.89397	5.57902	6.83866	5.85275	5.80831	3.28329	4.45907	5.47378	6.07913	7.84504	4.93725
		SW1463		5.43609	4.99009	5.70798	6.60575	7.27811	5.72463	4.9201	8.06846	4.13246	5.16852	5.62958	4.85664	4.22261	5.49318	3.22069	4.90792	6.80778	6.76266	4.74772	5.26393	5.42353	5.90409	5.83029	2.71719	4.49376	5.24945	6.34991	7.71434	4.63454
		SW1573		5.56721	5.39097	5.45664	6.48074	7.27655	5.96642	5.20333	8.32513	4.35032	5.28471	5.83804	4.7426	4.30109	5.50967	3.55605	4.86374	7.11343	6.91448	4.84878	5.54417	7.12077	6.05936	5.63533	3.1024	4.48217	5.2722	6.24094	8.19145	4.89198
		SW1783		5.77828	5.78174	5.6394	6.487	7.38926	6.11501	4.9995	8.25855	4.66767	5.19272	6.01488	5.04412	4.78718	5.50219	3.4884	4.68918	2.17635	6.92926	5.03156	5.54539	7.33664	5.95444	5.68256	3.1446	4.62572	5.62409	6.50458	7.97898	4.86842
		SW1990		5.30947	4.9044	5.48166	6.46568	7.15849	5.43795	4.85833	7.9198	4.02055	5.20299	5.36416	4.74935	3.96924	5.51538	3.16646	4.76722	5.47517	6.61639	4.62785	4.32222	6.43548	5.81959	5.95862	2.75663	4.43792	5.18309	6.24085	7.49972	4.74812
		SW403		5.78649	5.67258	5.69452	6.37806	7.37308	5.71192	4.91106	8.18577	4.58281	5.32587	5.7495	4.89486	4.36128	5.63245	3.46701	4.95729	7.29257	6.91035	4.87555	5.74273	6.88208	5.9217	5.96156	3.21388	4.48493	5.50944	6.10126	8.06691	4.78474
		SW48		5.73399	5.88871	5.64471	6.29346	7.38825	5.70348	4.9758	8.24129	4.52009	5.22412	5.78291	5.14785	4.61702	5.70506	3.69348	5.02795	7.26752	7.06579	4.94134	4.6151	7.34838	5.76123	5.85453	3.29572	4.49657	5.61867	6.17831	8.03399	4.95883
		SW480		3.93855	5.96472	5.60187	6.23639	7.26629	5.94425	4.25164	8.25398	5.04355	5.12138	5.87567	4.87878	4.55586	5.50287	3.82213	4.68658	7.12254	6.80134	5.05581	3.59346	4.87769	5.75386	5.72287	3.36772	4.38404	5.57392	6.43403	5.73561	4.86007
		SW480-con		2.90669	6.69962	5.39178	5.80635	7.2252	5.28151	4.30001	8.22659	5.37338	4.85881	6.03534	4.83045	5.43224	5.95848	4.22852	4.52574	7.0506	7.35331	5.58297	3.57117	3.93494	5.44399	5.73938	3.68835	4.51347	6.19012	6.18188	4.39099	4.14904
		SW620		6.05388	5.95488	5.76767	6.20698	7.28902	5.79624	4.46639	8.25758	5.0199	5.18736	5.89694	5.31274	4.66048	5.72026	3.84368	5.03735	7.12573	6.69308	5.37962	2.83457	1.40863	5.63347	5.83917	3.61439	4.46203	5.43448	6.24965	4.6205	4.83437
		SW684		5.46515	4.57514	5.39003	6.76647	6.48295	6.06094	4.8894	8.36466	3.94876	5.12611	5.71616	4.84251	3.87397	5.2327	3.30572	4.50916	5.419	6.58862	4.55015	4.99794	7.14036	6.24118	5.63614	2.37558	4.33505	4.93621	6.43855	8.20033	4.42175
		SW756		4.95633	4.92974	5.31959	6.54854	6.76677	5.9098	4.92272	8.35279	4.12864	5.26282	5.80401	4.75884	4.02076	5.27371	3.4691	4.41017	3.90711	6.55327	4.40872	5.36189	6.7765	6.29132	5.6497	2.96972	4.54169	4.84762	6.5348	7.75827	4.9145
		SW780		5.25223	5.51719	5.51235	6.36521	7.26823	5.90195	5.25653	6.34194	4.31895	5.15307	5.6417	5.06938	4.5667	5.4088	3.56276	4.79052	6.97222	6.76722	4.93054	5.10488	7.03789	5.93671	5.71863	3.32706	4.43734	5.43491	6.2865	7.97787	4.79503
		SW837		5.66552	6.01233	5.64054	6.45907	7.3752	6.2438	4.90111	8.28879	4.5056	5.19497	5.97308	5.11615	4.8942	5.40151	3.53127	5.21747	6.63641	6.98284	5.18945	3.39407	6.1077	5.90003	5.67334	3.31466	4.48235	5.79238	6.46757	8.48855	4.59906
		SW872		5.51094	4.87756	5.36493	6.74769	6.34715	5.93793	4.94569	8.42951	4.07099	5.16247	5.67615	4.79525	3.78849	5.4292	3.1948	4.11736	1.94872	6.73205	4.84948	4.6858	7.24049	6.20046	5.47628	2.13298	4.50721	4.85841	6.45455	7.74262	4.59117
		SW900		5.97327	5.54697	5.5767	6.33948	7.30278	5.68987	4.9656	8.14625	4.4611	5.34555	5.86595	4.22192	4.25271	5.77169	3.74313	5.15762	3.6712	6.53262	4.953	5.72158	6.00133	5.869	5.77768	3.44385	4.56383	5.59664	6.10091	5.77163	5.19431
		SW948		5.56616	5.52077	5.58096	6.42509	7.4272	5.93237	5.08744	8.27577	4.29309	5.30341	5.81388	5.0197	4.48126	5.54943	3.55422	5.04592	7.04428	6.94151	4.76514	5.72264	6.47878	5.9716	5.83356	2.98011	4.54349	5.51358	6.10167	8.14919	4.71505
		SW954		5.82454	4.88202	5.72323	6.75224	6.7014	6.19317	4.61649	8.32416	4.05081	5.26504	5.77577	4.81726	4.18903	5.55314	3.36787	4.32366	5.89818	6.86728	4.89725	5.32725	5.42326	6.28652	5.85467	2.85715	4.50432	5.02672	6.60372	8.35495	4.81515
		SW982		5.62208	5.00502	5.50647	6.84615	6.51218	5.94168	4.97421	8.39385	4.07786	3.59116	5.8039	4.57087	3.93062	5.34142	3.33907	4.58054	5.62964	6.75979	4.98988	5.02814	7.51812	6.2959	5.71856	2.39674	4.57713	4.83484	6.51838	8.29628	4.56283
		T3M-4		6.35453	6.62007	5.68734	6.03205	8.13522	5.86519	4.51133	8.1482	5.05414	5.1592	6.29377	5.74896	5.82165	6.01018	4.33702	5.47132	3.0967	7.3756	5.81596	4.63111	6.0549	5.43931	5.91797	3.80739	4.56441	6.52421	6.21668	7.83239	4.91806
		T-47D		6.05945	6.64808	6.11424	5.96753	7.99839	5.83383	4.73313	7.99724	5.32102	5.04397	6.15014	5.59552	5.72533	5.77415	4.19929	5.66585	7.62107	7.46768	5.68809	5.60871	7.11608	5.33226	5.70608	4.47561	4.515	6.2599	6.20281	7.85359	4.84164
		T84		5.67969	5.4052	5.5261	6.52606	7.30827	5.83523	5.15982	8.28673	4.44645	5.38347	5.68325	4.96151	4.37498	5.54369	3.45865	4.91373	7.03271	6.9614	4.82933	5.60224	7.10233	5.97504	5.89104	3.16979	4.47554	5.27	6.25595	7.889	4.82847
		Tanoue		2.49843	4.67064	4.69541	6.44384	5.16068	4.51996	4.6685	5.00824	3.96392	5.27303	5.53511	4.48752	3.46397	5.38141	3.24625	4.29753	4.9941	6.45416	4.07138	5.45611	4.96117	3.73708	5.6459	2.45426	4.13243	4.30356	6.02122	7.14279	4.88155
		THP-1		4.31574	6.01818	5.53575	6.20941	7.49284	5.87735	4.55462	8.14686	5.06298	5.06729	5.95519	5.15229	4.76052	5.667	3.73094	4.90966	5.52102	7.20613	5.08205	4.36287	7.18493	5.02533	5.72232	3.27095	4.20492	5.15112	6.10954	8.00059	4.76053
		TK-10		6.36285	6.56149	6.04761	6.02921	7.59903	5.91138	4.63294	8.03814	5.31889	5.13255	6.12883	5.44791	5.43904	5.3909	4.23957	5.40732	7.52114	7.38684	5.70926	2.82806	6.86196	5.45558	5.72569	4.30103	4.4631	6.24247	6.32639	7.65839	4.74703
		Toledo		-0.366505	5.85366	5.27503	6.44549	7.42798	5.71996	4.95923	2.56496	4.29323	5.36845	5.90757	4.89662	4.60471	5.58412	3.45909	5.06972	5.24816	6.77511	4.90703	5.56429	6.08579	5.13927	5.75827	3.05656	4.5293	4.91883	6.31434	5.92874	4.85194
		T-Rex-293		6.40937	6.22865	5.14459	6.53083	7.13949	5.52645	5.28216	8.74512	5.88098	5.5468	6.13017	4.97438	4.15159	5.95695	3.6316	4.05673	7.23406	6.73385	4.9429	6.22203	6.74049	6.15562	6.02133	2.77591	5.01272	5.09912	6.75579	7.18393	5.22755
		TT		5.58187	5.84391	5.12864	6.56941	7.65754	6.17173	4.58121	8.27122	4.19673	5.3167	5.56547	4.8557	4.83077	5.7239	3.6444	5.12504	7.16474	7.01871	4.97933	5.63976	7.30841	6.01741	6.01258	3.12836	4.46217	5.75107	6.33235	8.45965	4.83238
		U-251MG		5.9125	6.23459	6.17036	6.39639	7.72862	5.99407	5.07038	8.40566	5.51972	5.39624	6.19083	5.3399	5.21401	5.85216	4.033	4.85101	3.57693	6.89999	5.24391	5.51635	7.0795	5.81748	5.84686	3.78127	4.47131	5.64226	6.46337	7.92118	5.26013
		U266B1		5.26457	5.1108	5.39536	-1.14351	7.51612	5.84396	5.09115	6.75335	3.77385	5.19542	3.08181	4.7454	4.49086	5.57479	3.47469	4.16887	6.96552	6.62465	4.72761	5.13802	7.31329	5.86702	0.489225	2.83954	4.36831	4.28643	6.39811	2.61613	4.85174
		U-87MG		5.38083	5.98761	6.35045	6.64525	7.53544	6.03451	4.73892	8.82236	5.6253	5.57294	6.35463	5.12203	4.78899	5.89972	4.16736	4.35817	4.18249	3.72369	4.66029	1.90259	7.25744	6.1283	5.94668	3.33886	4.51698	5.07142	6.46577	7.64527	5.61205
		U-937		5.51438	5.79573	5.52465	5.65136	7.1335	5.66229	4.17155	2.91939	4.69262	4.90816	5.87793	5.09476	4.67483	5.14693	3.5839	3.46966	3.27568	6.9722	5.47461	1.02972	7.17991	4.80334	5.50402	3.21614	4.14889	4.36711	5.78991	8.30382	4.65598
		UACC-257		6.36707	6.90846	6.02377	5.92879	7.72901	5.68734	4.89914	8.05276	5.3043	2.62937	6.15046	5.59605	5.59942	5.48168	4.0342	5.39151	7.51442	4.84551	5.85527	5.71993	7.46146	5.28903	5.62026	4.42485	4.5497	5.39135	6.26886	7.9755	5.01559
		UACC-62		6.43331	6.70957	5.90767	5.90293	7.82051	5.78338	4.93082	7.99111	4.32133	4.61466	6.12022	5.36283	5.51141	5.54474	4.14079	5.27183	6.35722	7.44809	5.95391	5.9603	7.33021	5.32314	5.69364	4.46632	4.31516	5.93961	6.17311	7.63146	4.96652
		UACC-812		5.18706	5.64679	5.56781	6.25195	7.3887	5.9697	4.8866	8.14749	4.5932	5.28609	5.76922	5.13025	4.70585	5.49658	3.66544	5.08762	7.16418	6.93129	5.06174	5.34901	7.2097	5.78629	5.73741	3.32259	4.39233	5.59148	6.14725	8.08619	4.8948
		UACC-893		5.36279	5.20758	5.35118	6.32574	7.12362	5.39855	4.91508	8.1497	4.38526	5.11328	5.49624	4.83791	4.26753	5.34488	3.51598	4.77622	6.97443	6.85102	4.53598	5.39484	7.14694	5.87452	5.60453	3.0941	4.32115	5.3742	6.12894	7.72007	4.59517
		UMC-11		6.07512	5.1658	5.25745	6.52077	6.83244	5.65688	5.12618	8.2721	4.19223	5.38223	5.67418	4.40131	4.01076	5.6782	3.70148	4.91767	6.88395	6.47724	4.68869	5.37963	6.48826	6.11027	5.63502	3.26355	4.36516	4.87963	6.08111	7.7862	5.08345
		UM-UC-3		5.69083	5.42101	5.41246	6.34325	7.23717	5.65396	5.18026	8.13814	4.46331	5.27946	5.83914	4.78247	4.37591	5.2933	3.4668	4.843	6.79336	6.69338	4.71885	5.44732	7.18401	5.91468	5.56276	3.03789	4.38523	5.25714	6.33759	7.90898	4.76993
		UO-31		6.36605	6.60955	5.97152	5.86862	7.64796	5.89031	4.73761	8.01428	5.01653	5.02117	6.25444	5.59297	5.51964	5.60267	4.08816	5.19756	6.19369	7.25575	5.82372	4.24004	7.00756	5.42583	5.72585	4.30167	4.36883	6.10911	6.31803	7.5866	4.88237
		WI-38		5.24552	4.40564	5.57862	6.59014	6.93872	5.76048	4.99965	8.22786	3.96235	5.42733	5.60411	4.62878	3.77739	5.51106	3.40975	4.55487	4.52881	6.48121	4.63739	5.16522	7.24454	6.01332	5.80004	2.6312	4.42125	5.10793	6.1829	7.99552	4.99266
		WiDr		5.59267	4.90722	5.64153	6.68719	6.8846	5.8908	4.90379	8.45123	4.12517	5.47533	5.58234	4.71377	4.11081	5.46301	3.51733	4.49857	6.9297	6.8223	4.73821	4.97314	6.82883	6.16365	5.74259	2.59564	4.60207	4.85227	6.26682	8.04774	4.86322
		WM115		5.58594	5.1654	5.71888	6.51143	7.53138	5.92399	5.24047	8.04308	1.65441	5.28718	5.80534	4.93561	4.36842	5.78402	3.44954	4.75088	4.78375	6.92928	4.87593	5.5962	7.29977	5.8501	5.84876	3.00644	4.65486	5.43919	6.10889	8.1233	4.92715
		Y-79		5.56389	4.9464	5.56278	6.7456	6.64414	6.06271	5.11846	8.42124	4.19807	5.28387	6.0073	4.64636	4.18596	5.32272	3.39603	4.58966	6.78544	6.51532	4.82237	5.45315	7.27277	6.24165	5.73634	2.88266	4.56866	5.05129	6.46218	8.3939	4.60155
		YAPC		5.00111	5.87612	5.72734	6.42371	7.07556	6.30742	5.03502	7.53151	4.40835	5.358	5.83816	5.02503	4.8482	5.52578	3.64714	5.03483	6.36783	7.16436	5.27344	5.21301	2.70971	5.64389	5.84374	3.22197	4.52228	5.39496	6.31192	7.25328	4.34505
		ZR-75-30		6.30282	6.66492	5.86558	5.84776	8.35647	6.06947	5.00816	7.92898	5.46414	4.97996	6.13495	5.49241	5.69221	5.77032	4.04463	6.01265	7.79708	7.42735	5.62859	6.11064	7.45368	5.1686	5.75884	4.37287	4.4104	6.69053	6.08598	8.19491	4.82128
	* difference between the mean expression of the gene by T cells and its expression by the non-T cell lines
	$ Tc/nTcl < 3.32 log2 are highlighted in yellow
		The included genes (cell lines derived from no more than 1 origin) are in yellow/green, and the excluded genes (cell lines derived from 2 or more origins) are in yellow/red.		CCR7	CD2	CD247	CD28	CD3D	CD3G	CD6	CD69	CD96	CTLA4	GPR171	GZMA	GZMK	ICOS	IFNG	IL2RB	IL7R	ITK	KLRB1	LAT	LCK	PYHIN1	SH2D1A	SIRPG	TIGIT	TRAC	TRAT1	TRBC1,TRBV25-1	UBASH3A
				1A2	HEL 92.1.7	DB	ARH-77	GDM-1			ARH-77	A101D	DU4475	U266B1	ARH-77	ARH-77	NC-37	A101D	1A2	639V	SU-DHL-10		769-P	1A2	CA46	Daudi	5637	MC/CAR	ARH-77	1A2	SKO-007	HEL 92.1.7
				ARH-77		HT	MC116				EB1	A-375	HD-MY-Z		BC-2	Kasumi-2		A2780	ARH-77	A101D	SU-DHL-16		A-172	ARH-77	DG-75	EB3	1A2	MM1.S	Daudi	BC-2	U266B1	Ku812
				BC-1		Kasumi-2	MM1.S				EB2	A-427	NCI-H520		BC-3	RCH-ACV		BC-1	BC-1	A-172			A-498	CA46	EB3	GDM-1	647V		DoHH2	BC-3		P3HR-1
				BC-2		RL	NC-37				HEL 92.1.7	BC-1	UACC-257		CRO-AP2			BC-2	BC-2	BV-173			ACHN	CFPAC-1	GA-10	L-428	769-P		HS-Sultan	CRO-AP2
				BC-3		SU-DHL-10	RPMI-8226				HT-1197	BC-2			CRO-AP5			BC-3	BC-3	CAL-27			Caki-2	COLO 201	MC/CAR	SKO-007	76N-RHOA		JVM-3	CRO-AP5
				BDCM		SU-DHL-5	SKO-007				HuNS1	BC-3			DU4475			BeWo	BDCM	CAL-85-1			COLO 201	COLO 205	Namalwa	U266B1	76N-RHOA MUT p.G14V		L-428	HuNS1
				BeWo			U266B1				JVM-3	BV-173			Kasumi-2			BM-1604	CHL-1	Calu-1			COLO 205	COLO 668	NC-37		76N-RHOA MUT p.T37A		MC/CAR	MM1.S
				CRO-AP2							K-562	C32 [Human melanoma]			NCI-H322			C-33 A	CRO-AP2	Daoy-BMI1 KD			DU4475	COR-L23	REC-1		A101D		MEC-1
				CRO-AP5							KG-1	CHL-1			RCH-ACV			CAL-54	CRO-AP5	Daoy-BMI1 KD-PCGF2 KD			HEL 92.1.7	Daudi	ST486		A-204		NB4
				EB1							Ku812	CRO-AP2			SK-MEL-3			CRO-AP2	HuNS1	Daoy-PCGF2 KD			HOP-92	DB	SU-DHL-6		A-375		P3HR-1
				EB2							MC/CAR	CRO-AP5						CRO-AP5	Jiyoye	DBTRG-05MG			HT-1080	DG-75			A-427		RCH-ACV
				GDM-1							MEC-1	HMCB						Daudi	JVM-3	Detroit 562			Ku812	DMS 153			A-673		RL
				HuNS1							MEG-01	Kasumi-2						DG-75	L-428	GCT			Malme-3M	DoHH2			AN3-CA		RPMI 6666
				Jiyoye							ML-2	KG-1						DK-MG	MC/CAR	GM05659			MEG-01	DoTc2 4510			ARH-77		SEM
				JVM-3							NC-37	Ku812						EB1	MEC-1	H4			NCI-H2405	EB2			AsPC-1		SJSA-1
				Kasumi-2							PSN1	MHH-PREB-1						EB2	RPMI 6666	HCC1937			SF539	GA-10			BC-1		SU-DHL-16
				KG-1							REC-1	OCI-AML5						EB3		HOP-62			SW620	GTL-16			BC-2		SU-DHL-5
				L-428							RPMI 6666	OV-90						ES-2		HOP-92			TK-10	HS-Sultan			BC-3
				MC/CAR							SU-DHL-5	RCH-ACV						GDM-1		HOS			U-87MG	HT			BDCM
				MC116							Toledo	RPMI 6666						HPAC		Hs 294T			U-937	MC/CAR			BeWo
				MEC-1							U-937	SEM						HS-Sultan		Hs 840.T				MC116			BHT-101
				ML-2								SK-MEL-2						HuNS1		J82				MEC-1			BM-1604
				NC-37								WM115						JAR		Kasumi-2				MKN45			BV-173
				Raji														JEG-3		LL24				NC-37			C32TG
				RCH-ACV														Jiyoye		LN-18				NCI-H209			C-33 A
				REC-1														JVM-3		MDA-MB-436				P3HR-1			C-4 I
				RPMI 6666														KHOS-240S		NCI-ADR-RES				RL			C-4 II
				SW480-con														L-428		NCI-H1651				RPMI 6666			CA46
				Tanoue														MC/CAR		NCI-H1975				SEM			CA-HPV-10
				Toledo														MES-SA		NCI-H2009				SK-CO-1			Caki-2
																		NCI-H295R		NCI-H2052				SK-MEL-3			CAL-54
																		OVCAR-8 RIA		NCI-H358				SU-DHL-10			CAL-62
																		OVCAR-8 RIIB		NCI-H596				SU-DHL-16			CAL-85-1
																		P3HR-1		NPrEC				SU-DHL-5			Calu-6
																		RD		OVCAR-8				SU-DHL-6			Caov-3
																		Rh30		P3HR-1				SW620			CCF-STTG1
																		RL		PE/CA-PJ41 (clone D2)				YAPC			CGTH-W-1
																		RPMI 6666		PE/CA-PJ49							ChaGo-K-1
																		SJSA-1		RCH-ACV							CHL-1
																		SNU-1		Reh							CHP-212
																		SNU-387		SCaBER							COLO 201
																		SNU-475		SEM							COLO 320DM
																		ST486		SF268							COLO 320HSR
																		ST88-14		SJSA-1							COLO 668
																		SU-DHL-10		SK-LMS-1							COLO 704
																		SW1463		SNB-19							COLO 829
																		SW1990		SNB-75							COR-L105
																		SW684		SNU-182							COR-L23
																		SW872		SNU-387							COR-L279
																		Tanoue		SNU-475							COR-L88
																				SQ-20B							CRO-AP2
																				SW1088							CRO-AP5
																				SW1353							D283 Med
																				SW1783							D341 Med
																				SW872							Daudi
																				T3M-4							DB
																				U-937							DBTRG-05MG
																											DG-75
																											DK-MG
																											DMS 153
																											DMS 273
																											DoHH2
																											DoTc2 4510
																											DU4475
																											EB1
																											EB2
																											EB3
																											ES-2
																											G-401
																											G-402
																											GA-10
																											GCT
																											GDM-1
																											H4
																											HCC1395
																											HCC1599
																											HCC1937
																											HCC1954
																											HCC2157
																											HCC2218
																											HCC38
																											HD-MY-Z
																											HEC-1-A
																											HEC-1-B
																											HK-2 [Human kidney]
																											HL-60
																											HMCB
																											HOS
																											HPAC
																											HS-Sultan
																											HT
																											HT-1080
																											HT-1197
																											HT-1376
																											HT-3
																											HuNS1
																											JAR
																											JEG-3
																											Jiyoye
																											JM-1
																											JVM-3
																											Kasumi-2
																											KATO III
																											KG-1
																											KHOS-240S
																											KLE
																											KPL-1
																											Ku812
																											L-428
																											LS1034
																											LS174T
																											M2A7
																											MC/CAR
																											MC116
																											MCF-7.5C
																											MCF-7:2A
																											MDA-MB-435S
																											MEC-1
																											MEG-01
																											MES-SA
																											MG-63
																											MHH-PREB-1
																											ML-2
																											MV4-11
																											Namalwa
																											NB4
																											NC-37
																											NCI-H1092
																											NCI-H1299-rTetR-TP63 MUT p.Q540L
																											NCI-H1395
																											NCI-H1563
																											NCI-H1573
																											NCI-H1770
																											NCI-H1792
																											NCI-H1793
																											NCI-H187
																											NCI-H2052
																											NCI-H2087
																											NCI-H2107
																											NCI-H2122
																											NCI-H2170
																											NCI-H2171
																											NCI-H2195
																											NCI-H295R
																											NCI-H446
																											NCI-H508
																											NCI-H524
																											NCI-H630
																											NCI-H650
																											NCI-H661
																											NCI-H69
																											NCI-H716
																											NCI-H748
																											neuroblastoma
																											NPrEC
																											NUGC-4
																											OE19
																											OE21
																											OE33
																											OVCAR-8 RIA
																											OVCAR-8 RIIB
																											P3HR-1
																											PLB-985
																											PNET
																											Raji
																											RCH-ACV
																											RD-ES
																											REC-1
																											Rh30
																											RKO-E6
																											RL
																											RL95-2
																											RPMI 6666
																											RT-112
																											RWPE-1
																											SH-4
																											SHP-77
																											SiHa
																											SJSA-1
																											SK-LMS-1
																											SK-MEL-1
																											SK-MEL-3
																											SK-N-AS
																											SK-N-DZ
																											SK-NEP-1
																											SK-N-FI
																											SKO-007
																											SK-UT-1
																											SNU-1
																											SNU-16
																											SNU-182
																											SNU-387
																											SNU-475
																											ST486
																											ST88-14
																											SU-DHL-10
																											SU-DHL-16
																											SU-DHL-6
																											SW1088
																											SW1116
																											SW1353
																											SW1417
																											SW1463
																											SW1573
																											SW1783
																											SW1990
																											SW403
																											SW48
																											SW684
																											SW756
																											SW837
																											SW872
																											SW948
																											SW954
																											SW982
																											T84
																											Tanoue
																											THP-1
																											Toledo
																											T-Rex-293
																											TT
																											U266B1
																											U-937
																											UACC-812
																											UACC-893
																											UMC-11
																											UM-UC-3
																											WI-38
																											WiDr
																											WM115
																											Y-79
																											YAPC

## Sheet: Table S6
	Supplemental Table 6. Genes included in the published T cell signatures, the newly set T cell signature (signature-H) and the signatures of T cell subsets
		name of the signature in the manuscript	signature-A	signature-B	signature-C	signature-D				signature-H
		reference	Angelova et al., 2015	Becht et al., 2016	Bindea et al., 2013	Zhong et al., 2013	Charoentong et al., 2017	Newman et al., 2015	Aran et al., 2017	the present study
		populations investigated by the study	T cells	T cells	T cells	T cells	Activated CD4 T cell, Activated CD8 T cell, Central memory CD4 T cell, Central memory CD8 T cell, Effector memeory CD4 T cell, Effector memeory CD8 T cell, Regulatory T cell, Type 1 T helper cell, Type 2 T helper cell, Type 17 T helper cell	T cells CD8, T cells CD4 naive, T cells CD4 memory resting, T cells CD4 memory activated, T cells follicular helper, T cells regulatory (Tregs)	CD4+ memory T-cells, CD4+ naive T-cells, CD4+ T-cells, CD4+ Tcm, CD4+ Tem, CD8+ naive T-cells, CD8+ T-cells, CD8+ Tcm, CD8+ Tem, Th1 cells, Th2 cells, Tregs	T cells
		number of the genes included in the signature	86	17	19	76	341	105	1002	15
	GENE	number of published signatures in which the gene is overexpressed
	CD2	2			X				X	X
	CD247	2	X						X	X
	CD28	5	X	X	X			X	X	X
	CD3D	7	X	X	X	X	X	X	X	X
	CD3G	7	X	X	X	X	X	X	X	X
	CD6	6		X	X	X	X	X	X	X
	GPR171	1							X	X
	GZMK	3				X	X		X	X
	ICOS	4		X		X		X	X	X
	ITK	4	X				X	X	X	X
	KLRB1	1							X	X
	PYHIN1	1							X	X
	TIGIT	1					X			X
	TRAT1	5		X	X		X	X	X	X
	TRBC1	1			X					X
	1CL1	1							X
	1PC	1							X
	1RCC6	1					X
	AAK1	1							X
	AAMP	1							X
	ABCA1	1					X
	ABCB1	1					X
	ABCD2	1							X
	ABCF1	1							X
	ABCF3	1							X
	ABHD3	1					X
	ABT1	1							X
	ACADVL	1							X
	ACAP1	3					X	X	X
	ACBD4	1							X
	ACD	1							X
	ACTL6A	1							X
	ACTN4	1					X
	ACTR1B	1							X
	ADAM12	1					X
	ADAM8	1					X
	ADAMTS12	1					X
	ADAT1	1							X
	ADCY9	1					X
	ADCYAP1R1	1							X
	ADRM1	1					X
	ADSL	1							X
	AHCTF1	1							X
	AHCYL2	1					X
	AHNAK	2					X		X
	AHSA1	1					X
	AIM2	1					X
	AIRE	1							X
	AK1	1							X
	AKAP3	1							X
	AKT2	1							X
	ALCAM	1					X
	ALG13	1							X
	ALK	1							X
	ALKBH4	1							X
	AMBN	1							X
	AMBRA1	1							X
	AN1A2P2	1					X
	AN1A7	1							X
	ANAPC2	1							X
	ANAPC5	1							X
	ANGEL2	1							X
	ANK1	1					X
	ANKRD22	1					X
	ANKRD55	2						X	X
	ANP32B	1							X
	APBA3	1							X
	APBB1	1							X
	API5	1							X
	APOL3	1					X
	AQP3	1					X
	ARAF	1							X
	ARFRP1	1							X
	ARH	1				X
	ARHGAP10	1					X
	ARHGAP15	1							X
	ARHGEF1	1							X
	ARHGEF5	1							X
	ARID5B	1							X
	ARL2	1							X
	ARPC4	1							X
	ARPC5L	1							X
	AS1L2	1							X
	ASB2	1					X
	ASB6	1							X
	ASPM	1				X
	ASTE1	1							X
	AT1N10	1							X
	AT1N7	1							X
	AT1N7L1	1							X
	ATF1	1							X
	ATF7IP	1							X
	ATG2B	1							X
	ATG5	1							X
	ATHL1	2					X	X
	ATM	1					X
	ATP10D	1					X
	ATPIF1	1							X
	ATR	1							X
	AURKAIP1	1							X
	AV8S2	1		X
	B3GALNT1	1					X
	B3GALT2	1					X
	B3GAT1	1					X
	B4GALT3	1							X
	BAD	1							X
	BAG2	1							X
	BAG3	1							X
	BANP	1							X
	BAR12	1						X
	BATF	1	X
	BBS12	1					X
	BCAS2	1							X
	BCL11B	3			X	X		X
	BCL6	1					X
	BIN2	1							X
	BIN3	1							X
	BIRC3	1					X
	BIRC5	1					X
	BMI1	1					X
	BMPR1A	1							X
	BMS1	1							X
	BRIP1	1					X
	BRPF1	1							X
	BST1	1					X
	BTF3	1							X
	BTLA	1	X
	BTN2A1	1							X
	BTNL8	1							X
	BUB3	1							X
	BUD31	1							X
	BZW2	1					X
	C11orf58	1							X
	C12orf29	1							X
	C13CR1	1							X
	C14orf169	1							X
	C19orf53	1							X
	C1CR1	1	X
	C1CR3	1							X
	C1CR4	1	X
	C1CR5	1	X
	C1CR6	4	X			X	X		X
	C1GALT1C1	1					X
	C1orf35	1							X
	C1orf57	1						X
	C21orf2	1							X
	C21orf45	1				X
	C21orf59	1							X
	C2CD4A	1					X
	C2CD4B	1					X
	C2orf42	1							X
	C3AR1	1					X
	C7orf26	1							X
	C8G	1							X
	CA14	1							X
	CA2	1					X
	CA5B	1							X
	CA6	1							X
	CA8	1						X
	CABIN1	1							X
	CACNB1	1							X
	CALD1	1					X
	CALM1	1							X
	CAMK4	1				X
	CAMSAP1	1							X
	CAMTA1	1					X
	CAPN10	1							X
	CAPN2	1							X
	CAPZB	1							X
	CASP3	1					X
	CASP8	1							X
	CASQ1	1					X
	CB13	1							X
	CBLL1	1							X
	CBY1	1							X
	CCDC130	1							X
	CCDC25	1							X
	CCDC5	1				X
	CCDC53	1							X
	CCDC65	1					X
	CCDC85C	1							X
	CCDC87	1							X
	CCL11	1	X
	CCL17	1	X
	CCL20	1					X
	CCL22	1	X
	CCL3	1	X
	CCL3L1	1					X
	CCL4	2					X		X
	CCL5	2	X				X
	CCL7	1	X
	CCNA2	1				X
	CCNB1	2				X	X
	CCNB2	1				X
	CCNC	1							X
	CCNT1	1							X
	CCNT2	1							X
	CCR1	1	X
	CCR2	1							X
	CCR3	2	X						X
	CCR4	2	X						X
	CCR5	2					X		X
	CCR6	1							X
	CCR7	2					X		X
	CCR8	2	X						X
	CCR9	2					X		X
	CCT6B	1					X
	CD151	1					X
	CD160	2					X		X
	CD1A	1	X
	CD1B	1	X
	CD1C	1	X
	CD1D	1	X
	CD1E	1	X
	CD200	1					X
	CD226	1							X
	CD27	1							X
	CD2AP	1							X
	CD300A	1							X
	CD300E	1					X
	CD37	1					X
	CD3E	6	X		X	X	X	X	X
	CD4	1							X
	CD40	1					X
	CD40LG	2						X	X
	CD47	1					X
	CD48	2					X		X
	CD5	4		X		X		X	X
	CD52	2					X		X
	CD53	1					X
	CD55	1					X
	CD59	1					X
	CD63	1					X
	CD68	1					X
	CD69	2	X				X
	CD7	2					X		X
	CD70	2					X	X
	CD72	1					X
	CD83	1					X
	CD84	1					X
	CD8A	5	X			X	X	X	X
	CD8B	2						X	X
	CD8B1	1				X
	CD96	3			X		X		X
	CD97	1					X
	CDC123	1							X
	CDC14A	1							X
	CDC2	1				X
	CDC25A	1						X
	CDC25C	1					X
	CDC37	1							X
	CDC40	1							X
	CDC7	1					X
	CDC73	1							X
	CDCA1	1				X
	CDCA2	1				X
	CDCA5	1				X
	CDK1	1							X
	CDK10	1							X
	CDK2AP1	1							X
	CDK5R1	1					X
	CDK5RAP1	1							X
	CDK9	1							X
	CDKN2AIP	1							X
	CDV3	1							X
	CEACAM3	1					X
	CEBPA	1					X
	CECR1	1					X
	CEMP1	1						X
	CENPF	1					X
	CEP250	1							X
	CEP55	1							X
	CEP57	1							X
	CEPT1	1							X
	CETN3	2					X		X
	CFHR3	1					X
	CFLAR	1					X
	CGRRF1	1							X
	CHD1L	1							X
	CHD4	1							X
	CHD8	1							X
	CHI3L2	1						X
	CHMP7	1							X
	CHRM3	1					X
	CHRM3-AS2	1		X
	CHST12	2					X		X
	CHST5	1							X
	CIAO1	1							X
	CIAPIN1	1							X
	CILP	1							X
	CLC	1							X
	CLEC10A	1					X
	CLEC2D	1						X
	CLEC4A	1					X
	CLEC5A	1					X
	CLEC7A	1					X
	CLIC3	1					X
	CLIP1	1							X
	CLP1	1							X
	CLUAP1	1							X
	CMKLR1	1					X
	CMPK1	1							X
	CNBP	1							X
	CNIH4	1							X
	CNNM2	1							X
	CNOT1	1							X
	CO110	1							X
	CO14I1	1							X
	CO17C	1							X
	COG2	1							X
	COG4	1							X
	COL23A1	1					X
	COL4A1	1					X
	COL4A4	1					X
	COL5A3	2					X		X
	COLQ	1							X
	COPB1	1							X
	COPS4	1							X
	COPS5	1							X
	COPS6	1							X
	COPS7B	1							X
	COPZ1	1							X
	COQ6	1							X
	CORO7	1							X
	CPO	1				X
	CPSF6	1							X
	CREBZF	1							X
	CRLF3	1							X
	CROCC	1							X
	CRTAM	2						X	X
	CRY2	1							X
	CSE1L	1					X
	CSF1R	1					X
	CSNK1A1	1							X
	CSNK1D	1							X
	CSNK1G2	1							X
	CSNK2A2	1							X
	CSRP2	1					X
	CSTF1	1							X
	CSTF2T	1							X
	CTBP1	1							X
	CTDSP1	1							X
	CTLA4	4		X		X		X	X
	CTR9	1							X
	CTSS	1					X
	CTSW	1							X
	CUBN	1							X
	CUEDC2	1							X
	CUL1	1							X
	CWF19L1	1							X
	CYLD	1					X
	CYP20A1	1							X
	CYTH4	1							X
	DA11	1							X
	DAB1	2					X		X
	DAD1	1							X
	DAP3	1							X
	DAPK1	1					X
	DAPP1	1					X
	DARS	1					X
	DBF4	1							X
	DCTN6	1							X
	DD118	1							X
	DD124	1							X
	DD131	1							X
	DD131	1							X
	DD15	1							X
	DD150	1							X
	DD156	1							X
	DEFB126	1							X
	DENR	1							X
	DGCR14	1							X
	DGKA	2				X		X
	DH115	1							X
	DH116	1							X
	DH133	1				X
	DH18	1							X
	DHFR	1					X
	DIAPH1	1							X
	DIDO1	1							X
	DKFZp761K1824	1				X
	DLC1	1					X
	DLEC1	1							X
	DLEU7	1					X
	DMN	1					X
	DMWD	1							X
	DNAH6	1							X
	DNAI2	1							X
	DNAJA2	1							X
	DNAJB1	2				X			X
	DNAJC12	1					X
	DNAJC24	1							X
	DNMT1	1							X
	DOC2B	1					X
	DOCK9	1					X
	DOHH	1							X
	DPEP2	1							X
	DPM1	1							X
	DPP4	1					X
	DPP8	1							X
	DR1	1							X
	DSC1	2						X	X
	DUFD1	1				X
	DUSP11	1							X
	DUSP14	1					X
	DUSP2	3				X	X	X
	DUSP6	1					X
	DUSP8	1							X
	DVL1	1							X
	DYNC1H1	1							X
	DYNLT1	1							X
	E1O1	1					X
	E1OC1	1							X
	E1OC2	1							X
	E1OC6	1					X
	E1OSC9	1					X
	E4F1	1							X
	EDC4	1							X
	EEF1D	1							X
	EEF2	1							X
	EFNA5	1						X
	EGLN3	1				X
	EID1	1							X
	EIF2B2	1							X
	EIF2B5	1							X
	EIF3A	1							X
	EIF3E	1							X
	EIF3G	1							X
	EIF3L	1							X
	EIF3M	1							X
	EIF4G2	1							X
	ELAC2	1							X
	ELK4	1							X
	ELMO2	1					X
	ELP3	1							X
	EMD	1							X
	EML3	1							X
	EMP1	1					X
	ENC1	1					X
	EPB41	1						X
	EPHA1	1						X
	ERAL1	1							X
	ERH	1							X
	ERN1	1							X
	ESCO2	1					X
	ESD	1							X
	ESR2	1							X
	EST	1				X
	ESYT1	1							X
	ETAA1	1							X
	ETS1	2					X	X
	EVI5	1					X
	EZH1	1							X
	EZH2	1					X
	F12	1					X
	F13A1	1					X
	F1R1	1							X
	F1YD7	1							X
	FAM134B	1					X
	FAM134C	1							X
	FAM193B	1							X
	FARS2	1							X
	FASLG	1							X
	FASTK	1							X
	FB1L8	2						X	X
	FB1O11	1							X
	FB1O21	1							X
	FB1O3	1							X
	FB1O30	1					X
	FB1O31	1							X
	FB1W4	1							X
	FCER1G	1					X
	FCF1	1							X
	FCGR2C	1					X
	FCGR3B	1					X
	FCN1	1							X
	FCRL6	1					X
	FGF2	1					X
	FGF7	1					X
	FGFBP2	1	X
	FIBP	1							X
	FKBP4	1					X
	FKTN	1							X
	FLJ11029	1				X
	FLJ13197	1						X
	FLJ20249	1				X
	FLT3	1	X
	FLT3LG	3		X			X	X
	FLT4	1							X
	FNBP4	1							X
	FNTA	1							X
	FO1P3	3					X	X	X
	FOSL1	1	X
	FRMD8	1						X
	FTHFSDC1	1				X
	FTO	1							X
	FUBP1	1							X
	FUBP3	1							X
	FURIN	1					X
	FYCO1	1							X
	FYN	1					X
	FZD3	1						X
	GAB3	1					X
	GABPA	1							X
	GAL3ST4	1						X
	GALNT8	1							X
	GALR1	1						X
	GALR2	1							X
	GATA3	1					X
	GATAD2A	1							X
	GATM	1					X
	GCC1	1							X
	GDAP2	1							X
	GDE1	1					X
	GEMIN6	1					X
	GFPT2	1					X
	GGA3	1							X
	GGNBP2	1							X
	GIMAP4	1							X
	GIMAP5	1			X
	GIMAP6	1							X
	GIN1	1							X
	GIPC1	1							X
	GIPR	1							X
	GIT1	1							X
	GJB4	1							X
	GJC2	1							X
	GLG1	1							X
	GLIPR1	1					X
	GLOD4	1							X
	GLTSCR2	1							X
	GLUD1	2					X		X
	GM2A	1					X
	GMEB2	1							X
	GNAI1	1					X
	GNLY	2					X		X
	GOLGA1	1							X
	GOLGA4	1							X
	GOLGA7	1							X
	GOLGB1	1							X
	GORASP2	1							X
	GP5	1							X
	GPI	1							X
	GPKOW	1							X
	GPR1	1						X
	GPR132	1							X
	GPR15	2				X			X
	GPR18	1					X
	GPR183	1							X
	GPR19	1						X
	GPR25	2					X		X
	GPR44	1					X
	GPR52	1							X
	GPR65	1							X
	GPR68	1							X
	GPSM3	1							X
	GPT2	1					X
	GRAP2	2	X						X
	GREM2	1					X
	GRK6	1							X
	GRM3	1							X
	GRPEL1	1							X
	GSDMD	1							X
	GSS	1					X
	GSTA4	1					X
	GTF3C1	1							X
	GUSB	1					X
	GYG1	1							X
	GZMA	2					X		X
	GZMB	1							X
	GZMH	2					X		X
	GZMM	2					X		X
	H2AF1	1				X
	HAO2	1							X
	HAPLN3	1					X
	HAUS3	1							X
	HAVCR1	1					X
	HDAC1	1							X
	HDGFRP3	1				X
	HELLS	1					X
	HELZ	1							X
	HERC1	1							X
	HGFL	1				X
	HIC1	1						X
	HIGD2A	1							X
	HINT1	1							X
	HIPK1	1							X
	HIST1H3A	1							X
	HIST1H4F	1							X
	HIVEP3	1							X
	HLA-A	1							X
	HLA-DMB	1					X
	HLA-DPA1	1					X
	HLA-DPB1	1					X
	HLA-DRA	1	X
	HLA-DRB1	1	X
	HLA-DRB5	1	X
	HLCS	1							X
	HMG1B3	1							X
	HMGB2	1							X
	HMGB3P30	1						X
	HMGN4	1							X
	HMMR	1				X
	HMO12	1							X
	HNRNPA0	1							X
	HNRNPH3	1							X
	HNRNPL	1							X
	HNRNPU	1							X
	HNRNPUL1	1							X
	HRH2	1	X
	HS3ST3B1	1							X
	HSD11B1	1					X
	HSPC150	1				X
	HTR1B	1							X
	HTR2B	1					X
	HTRA2	1							X
	HUNK	1					X
	HUWE1	1							X
	IARS	1					X
	IBTK	1							X
	ICA1	1						X
	ICAM3	1					X
	IDE	1							X
	IDH3B	1							X
	IDUA	1							X
	IFI16	1					X
	IFITM2	1					X
	IFNG	2	X						X
	IFT80	1					X
	IGF2	1					X
	IK	1							X
	IKBKAP	1							X
	IKZF1	1							X
	IKZF3	1							X
	IKZF4	1							X
	IL10	1	X
	IL10RA	1							X
	IL12A	1					X
	IL12B	1	X
	IL12RB1	2	X						X
	IL12RB2	1	X
	IL13	1							X
	IL16	1							X
	IL17A	2					X	X
	IL17C	1					X
	IL17F	2				X	X
	IL17RA	1					X
	IL17RC	1					X
	IL17RE	1					X
	IL18R1	1	X
	IL18RAP	2	X						X
	IL1B	1	X
	IL1RN	1					X
	IL21	2	X					X
	IL21R	2	X						X
	IL22	1				X
	IL23A	1					X
	IL24	1	X
	IL26	3	X				X	X
	IL27	1	X
	IL2RA	2	X						X
	IL2RB	2					X		X
	IL34	1					X
	IL4	1						X
	IL5	1							X
	IL5RA	1							X
	IL6	1	X
	IL7	1	X
	IL7R	1						X
	IL9	2				X		X
	ILDR1	1					X
	IMP3	1							X
	INPP4A	1							X
	INPP4B	1				X
	INPP5E	1							X
	INSL3	1							X
	INTS5	1							X
	INTS8	1							X
	IPCEF1	1							X
	IRF1	1					X
	IRF3	1							X
	IRF4	1	X
	IRF8	1	X
	ISCA1	1							X
	ITGA4	1					X
	ITGAL	2	X						X
	ITGB1	1					X
	ITGB1BP1	1							X
	ITGB2	1					X
	ITGB4	1					X
	ITGB7	1							X
	ITIH4	1							X
	ITM2A	1			X
	IVNS1ABP	1					X
	JAK2	1	X
	JAK3	2	X						X
	JMJD6	1							X
	JOSD1	1							X
	JTB	1							X
	KALRN	1							X
	KARS	1							X
	KBTBD2	1							X
	KBTBD4	1							X
	KCNA2	1							X
	KDM3A	1							X
	KIAA0196	1							X
	KIAA0368	1							X
	KIAA1109	1							X
	KIF11	1					X
	KIF14	1				X
	KIF20A	1							X
	KIF22	1							X
	KIF2A	1							X
	KIR2DL2	1					X
	KIRREL	1						X
	KLF5	1					X
	KLHDC4	1							X
	KLHL11	1							X
	KLHL3	1							X
	KLRD1	1							X
	KLRG1	1							X
	KNTC1	1					X
	KRI1	1							X
	KRIT1	1							X
	KRT1	1							X
	KRT2	1							X
	KTN1	1							X
	L1CAM	1					X
	LA11	2	X						X
	LAG3	2				X			X
	LAIR1	1	X
	LAIR2	3					X	X	X
	LAMP3	1					X
	LAT	2	X					X
	LCK	3	X		X		X
	LCP2	1	X
	LDHB	1							X
	LEF1	2				X		X
	LEPROTL1	2				X			X
	LGMN	1					X
	LILRA3	1	X
	LILRA4	2	X					X
	LILRB1	1	X
	LILRB2	1	X
	LILRB3	1	X
	LILRB4	1	X
	LIMD2	1							X
	LIME1	1					X
	LIMS1	1							X
	LIN28A	1							X
	LIN7C	1							X
	LIPA	1					X
	LIPT1	1							X
	LOC126987	1						X
	LONRF3	1					X
	LRIG2	1							X
	LRP1	1					X
	LRP2BP	1							X
	LRRC32	1					X
	LRRC42	1					X
	LRRN3	1				X
	LSM14A	1							X
	LSP1	1					X
	LTA	1							X
	LTB4R2	1							X
	LTC4S	1					X
	LTK	2					X		X
	LUZP4	1							X
	LY9	2						X	X
	LZTR1	1							X
	MAD2L1	1							X
	MAEA	1							X
	MAGOH	1							X
	MAK	1							X
	MAL	1		X
	MAML1	1							X
	MAN1B1	1					X
	MAN2C1	1							X
	MAP3K10	1							X
	MAP4K1	1						X
	MAP4K2	1						X
	MAP7D1	1							X
	MAP9	1						X
	MAPK13	1							X
	MAPKAPK5	1							X
	MARCO	1					X
	MARK3	1							X
	MATR3	1							X
	MBNL1	1							X
	MC5R	1					X
	MCF2L2	1							X
	MCM9	1							X
	MDC1	1							X
	MDH1	1					X
	MDN1	1							X
	MED17	1							X
	MED31	1							X
	MED6	1							X
	MELK	1				X
	MEN1	1							X
	METAP1	1							X
	METRNL	1					X
	METTL5	1							X
	MGAT2	1							X
	MGC15763	1				X
	MGC3036	1				X
	MGC40069	1		X
	MGC5306	1				X
	MICA	1					X
	MKI67	1				X
	MKL1	1							X
	MKNK1	1							X
	MKRN2	1							X
	ML1IP	1							X
	MLH3	1							X
	MMADHC	1							X
	MMD	1					X
	MMP11	1							X
	MMP12	1					X
	MMP19	1							X
	MNAT1	1							X
	MNDA	1					X
	MOCOS	1					X
	MOGAT2	1							X
	MORC2	1							X
	MPZL1	1					X
	MRC1	1					X
	MRFAP1L1	1							X
	MRPL11	1							X
	MRPL20	1							X
	MRPL22	1							X
	MRPL44	1							X
	MRPS18B	1							X
	MRPS22	1							X
	MRPS27	1							X
	MRPS34	1							X
	MS4A4A	1	X
	MS4A5	1							X
	MS4A6A	1					X
	MSH3	1							X
	MSL3	1							X
	MT2A	1							X
	MTMR6	1							X
	MTO1	1							X
	MTRF1	1							X
	MUS81	1							X
	MYL1	1							X
	MYO16	1							X
	MYO1F	1							X
	MYOM1	1							X
	N1F1	1							X
	N4BP1	1							X
	NAA16	1							X
	NAE1	1							X
	NAP1L4	1							X
	NAPSB	1	X
	NCALD	1			X
	NCAM1	1					X
	NCAPD3	1							X
	NCDN	1							X
	NCK1	1							X
	NCK2	1							X
	NCL	1							X
	NCOA4	1					X
	NCR1	1							X
	NCR2	1					X
	NCR3	1							X
	NDFIP1	1							X
	NDFIP2	1				X
	NDNL2	1				X
	NDRG3	1							X
	NDUFA1	1							X
	NDUFA4	1							X
	NDUFB1	1							X
	NDUFB2	1							X
	NDUFB9	1					X
	NDUFS2	1							X
	NDUFS5	1							X
	NDUFS6	1							X
	NECAP2	1							X
	NEFL	1					X
	NFATC1	1	X
	NFATC2IP	1							X
	NFE2L2	1							X
	NFKB1	1							X
	NFKB2	1	X
	NFKBIA	1					X
	NFRKB	1							X
	NGDN	1							X
	NKG7	2					X		X
	NKRF	1							X
	NKTR	1							X
	NME6	1							X
	NMUR1	1							X
	NOL11	1					X
	NOL6	1							X
	NOL9	1							X
	NPAS1	1						X
	NPAT	1							X
	NPHP4	1							X
	NPRL2	1							X
	NR2C1	1							X
	NRBP1	1							X
	NRP1	1					X
	NRP2	1					X
	NSD1	1							X
	NTN3	1						X
	NTRK1	1					X
	NUDCD3	1							X
	NUDT9	1							X
	NUF2	1					X
	NUMA1	1							X
	NUP205	1							X
	NUP37	1							X
	NUP50	1							X
	NUP85	1							X
	NUPL2	1							X
	OBSCN	1							X
	OFD1	1							X
	OLAH	1							X
	OMG	1							X
	ORC1	1						X
	OSBPL1A	1					X
	OSBPL7	1							X
	OSGEP	1							X
	OSM	1							X
	OTOF	1							X
	OTUD7B	1							X
	P2R15	1					X
	P2RY14	1	X
	PABPC3	1							X
	PABPC4	1							X
	PACS1	1							X
	PAICS	1				X
	PANK4	1							X
	PAPOLA	1							X
	PAPOLG	1							X
	PARP11	1							X
	PASK	1						X
	PB14	1		X
	PB1IP1	1						X
	PCDHA10	1							X
	PCDHA5	1						X
	PCDHGA9	1							X
	PCID2	1							X
	PCIF1	1							X
	PCNP	1							X
	PCNT	1							X
	PDCD1	3					X	X	X
	PDCD10	1							X
	PDCD1LG2	1					X
	PDCD6	1					X
	PDE4B	1					X
	PDGFRL	1					X
	PELO	1					X
	PFDN6	1							X
	PFN1	1							X
	PFN2	1							X
	PGK1	1							X
	PHF1	1							X
	PHF20L1	1							X
	PHF3	1							X
	PHKG2	1							X
	PHLDA1	1					X
	PIGG	1							X
	PIK3CD	1	X
	PIK3IP1	2					X	X
	PIP4K2B	1							X
	PKM2	1					X
	PKMYT1	1							X
	PKP4	1							X
	PL1DC1	1							X
	PLA2G4A	1					X
	PLCG1	1							X
	PLCH2	2						X	X
	PLCL1	1							X
	PLEK	1					X
	PLP2	1							X
	PMCH	1						X
	PMS1	1							X
	PNMA3	1							X
	POLD2	1							X
	POLG	1							X
	POLR2A	1							X
	POLR3E	1							X
	POP5	1							X
	POU2F2	1	X
	POU6F1	1							X
	PPA2	1							X
	PPID	1							X
	PPIH	1							X
	PPM1B	1							X
	PPM1G	1							X
	PPP1CA	1							X
	PPP1CB	1							X
	PPP1CC	1							X
	PPP2CA	1							X
	PPP2R5C	1							X
	PPP2R5D	1							X
	PPP6C	1							X
	PPWD1	1							X
	PRC1	2				X	X
	PRD11	1					X
	PRDM8	1							X
	PREB	1							X
	PREPL	1							X
	PRF1	2	X						X
	PRKCQ	1			X
	PRKG2	1							X
	PRL	1							X
	PRMT2	1							X
	PRMT3	1							X
	PRMT7	1							X
	PRO2000	1				X
	PRPF18	1							X
	PRPF19	1							X
	PRPF38B	1							X
	PRPF4B	1							X
	PRSS23	1					X
	PSAT1	1					X
	PSD	2				X			X
	PSG11	1							X
	PSMC5	1							X
	PSMD2	1							X
	PSMD3	1							X
	PSMD9	1							X
	PSME1	1							X
	PSMF1	1							X
	PSTPIP1	1							X
	PTGDR	1							X
	PTGES3	1							X
	PTGIR	1					X
	PTGS1	1					X
	PTP	1							X
	PTPN11	1							X
	PTPN4	1							X
	PTPRA	1							X
	PTPRC	1							X
	PTPRCAP	1							X
	PTPRG	1						X
	PTRH2	1					X
	PTTG1	1							X
	PUF60	1							X
	PURA	1							X
	PVRIG	1							X
	PWWP2A	1							X
	PZP	1							X
	R1RB	1							X
	R1RG	1							X
	R3HDM1	1							X
	RAB27B	1					X
	RAB3GAP1	1							X
	RABGGTA	1							X
	RAD21	1							X
	RAD50	1							X
	RAD9A	1							X
	RAE1	2					X		X
	RAET1E	1					X
	RANBP1	1							X
	RANBP9	1							X
	RAPGEF6	1							X
	RARA	1					X
	RASA2	1							X
	RASA3	1						X
	RBL1	1							X
	RBL2	1							X
	RBM10	1							X
	RBM19	1							X
	RBM25	1							X
	RBM3	1							X
	RBM34	1							X
	RBM5	1							X
	RBMS1	1							X
	RBMS3	1					X
	RCAN3	1						X
	RCSD1	1					X
	REPS1	1					X
	REV1	1							X
	RF11	1							X
	RF12	1							X
	RGS1	2					X		X
	RGS16	1					X
	RGS9	1							X
	RHOG	1							X
	RHOT2	1							X
	RIC3	1							X
	RIC8A	1							X
	RING1	1							X
	RIPK1	1							X
	RNF113A	1							X
	RNF125	1					X
	RNF126	1							X
	RNF128	1					X
	RNF167	1							X
	RNF216	1							X
	RNF25	1							X
	RNF34	1							X
	RNF6	1							X
	RNF7	1							X
	RNMT	1							X
	RNPEPL1	1							X
	RNPS1	1							X
	RPA3	1							X
	RPAP2	1							X
	RPF1	1							X
	RPL10L	1						X
	RPL13	1							X
	RPL13A	1							X
	RPL14	1							X
	RPL36	1							X
	RPL37A	1							X
	RPL38	1							X
	RPL4	1							X
	RPL5	1							X
	RPL8	1							X
	RPLP2	1							X
	RPN2	1							X
	RPP38	1							X
	RPRD2	1							X
	RPS16	1							X
	RPS19	1							X
	RPS21	1							X
	RPS3	1							X
	RPS6	1							X
	RPS6KB1	1							X
	RPUSD2	1							X
	RRAS2	1							X
	RRH	1							X
	RRM1	2				X			X
	RRM2	1							X
	RRP1B	1							X
	RRP8	1							X
	RRP9	2						X	X
	RRS1	1							X
	RSL24D1	1							X
	RSRC2	1							X
	RTKN2	1					X
	RUN13	1	X
	RUVBL1	1							X
	RUVBL2	1							X
	RWDD1	1							X
	RWDD3	1							X
	RYR1	2					X	X
	S100A11	1							X
	S100B	1							X
	SACM1L	1							X
	SAFB2	1							X
	SAMSN1	2					X		X
	SARDH	1							X
	SART3	1							X
	SASH3	1							X
	SAV1	1					X
	SBF1	1							X
	SCAP	1							X
	SCG2	1					X
	SCNN1D	1							X
	SDAD1	1							X
	SDCCAG3	1							X
	SDP35	1				X
	SDPR	1					X
	SEC16A	1							X
	SEC23IP	1							X
	SEC24A	1							X
	SEC24C	1							X
	SEC31B	1						X
	SELE	1					X
	SELL	1					X
	SELP	1					X
	SELPLG	1							X
	SEPT5	1						X
	SERGEF	1						X
	SERP1	1							X
	SETD2	1							X
	SETD5	1							X
	SETD7	1					X
	SF1N1	1							X
	SF1N3	1					X
	SF3A1	1							X
	SF3B2	1							X
	SFPQ	1							X
	SGCD	1							X
	SGSM2	1							X
	SH2B1	1							X
	SH2D1A	2			X				X
	SH2D6	1					X
	SH3KBP1	1					X
	SHANK1	1							X
	SHFM1	1							X
	SIGLEC1	1					X
	SIGLEC10	1					X
	SIGLEC14	1					X
	SIGLEC6	1					X
	SIGLEC7	1					X
	SIGLEC9	1					X
	SIK1	1					X
	SIRPG	4		X			X	X	X
	SIT1	2					X		X
	SKA1	1						X
	SKAP1	3			X		X	X
	SKI	1							X
	SLAMF1	1							X
	SLC17A4	1							X
	SLC1A7	1							X
	SLC25A12	1							X
	SLC25A20	1							X
	SLC25A38	1							X
	SLC25A44	1							X
	SLC25A6	1							X
	SLC35B1	1							X
	SLC35B3	1					X
	SLC35E1	1							X
	SLC38A1	1							X
	SLC38A10	1							X
	SLC4A5	1							X
	SLC6A7	1							X
	SLC7A10	1						X
	SLC9A6	1							X
	SLTM	1							X
	SMAD2	1							X
	SMAD4	1					X
	SMAP1	1							X
	SMARCC2	1							X
	SMC5	1							X
	SMCP	1							X
	SMG5	1							X
	SMR3B	1							X
	SMU1	1							X
	SN119	1							X
	SNPH	1							X
	SNRNP200	1							X
	SNRPC	1							X
	SNTB2	1							X
	SNTG2	1							X
	SOCS3	1							X
	SOD1	1							X
	SON	1							X
	SORCS3	1							X
	SOS1	1							X
	SP3	1							X
	SPAG16	1							X
	SPEG	1							X
	SPI1	1	X
	SPOCK2	1						X
	SPSB3	1							X
	SPTAN1	1							X
	SRCAP	1							X
	SRP9	1							X
	SRRT	1							X
	SS11	1						X
	SS18L2	1							X
	SSNA1	1							X
	SSR2	1							X
	SSTR3	1							X
	ST117	1							X
	ST118	1							X
	ST14	2					X		X
	ST8SIA4	1					X
	STAB1	1					X
	STAC	1					X
	STAM	1							X
	STAP1	1							X
	STAT1	1	X
	STAT4	1	X
	STK11	1							X
	STK16	1							X
	STK25	1							X
	STK6	1				X
	STUB1	1							X
	SUB1	1							X
	SUCLG1	1							X
	SUPT6H	1							X
	SUPV3L1	1							X
	SURF2	1							X
	SYN2	1							X
	TAB2	1							X
	TACO1	1							X
	TAF10	1							X
	TAF1B	1							X
	TAL1	1					X
	TATDN2	1							X
	TB121	2					X		X
	TBC1D5	1							X
	TBCC	1							X
	TBL3	1							X
	TCF20	1							X
	TCF25	1							X
	TCF7	2				X		X
	TCOF1	1							X
	TCRA	1				X
	TE1264	1							X
	TFAP4	1							X
	TFEC	1					X
	THADA	1							X
	THAP1	1							X
	THAP11	1							X
	THEMIS	1		X
	THOC7	1							X
	THOP1	1							X
	THRAP3	1							X
	THUMPD1	1							X
	THUMPD2	1					X
	TIMM13	1					X
	TIMM22	1							X
	TINF2	1							X
	TIPIN	1					X
	TKTL1	1							X
	TLR8	1					X
	TMEM123	1							X
	TMEM184B	1							X
	TMEM30B	1							X
	TMEM39B	1							X
	TMEM41B	1							X
	TMPRSS3	1					X
	TNF	1	X
	TNFRSF11A	1					X
	TNFRSF1A	1					X
	TNFRSF25	1		X
	TNFRSF4	1							X
	TNFSF8	1							X
	TNIP2	2					X		X
	TNK1	1							X
	TNKS2	1							X
	TNRC6B	1							X
	TO14	1					X
	TOE1	1							X
	TOMM20	1							X
	TOMM7	1							X
	TOP2A	1				X
	TOR1AIP1	1							X
	TP12	1				X
	TPK1	1					X
	TPO	1							X
	TPP2	1							X
	TPR	1							X
	TPRG1	1	X
	TPT1	1							X
	TRA	1			X
	TRA2A	1							X
	TRAC	2			X			X
	TRADD	2					X		X
	TRAF1	2					X		X
	TRAF3IP1	1							X
	TRAF3IP2	1					X
	TRAF3IP3	1							X
	TRAPPC2L	1							X
	TRAPPC4	1							X
	TRAV12-2	1						X
	TRAV13-1	1						X
	TRAV13-2	1						X
	TRAV21	1						X
	TRAV8-6	1						X
	TRAV9-2	1						X
	TRIB2	2					X	X
	TRIM	1				X
	TRIM28	1							X
	TRIM46	1							X
	TRMT112	1							X
	TRMT2A	1							X
	TRMT2B	1							X
	TRMT61A	1							X
	TRMU	1							X
	TRNAU1AP	1							X
	TSBF1	1				X
	TSC1	1							X
	TSHR	1						X
	TSLP	1	X
	TSN	1							X
	TSPAN32	1							X
	TSPYL1	1							X
	TSSC1	1							X
	TTC22	1							X
	TTC37	1							X
	TTLL5	1							X
	TTN	1							X
	TUBGCP5	1							X
	TUFM	1							X
	TUG1	1							X
	TULP4	1							X
	TYR	1						X
	TYRO3	1					X
	U1T	1							X
	U2AF2	1							X
	UBA3	1							X
	UBA52	1					X
	UBAP2	1							X
	UBASH3A	2						X	X
	UBASH3B	1	X
	UBE2C	1				X
	UBE2D2	1							X
	UBE2D3	1							X
	UBE2N	1							X
	UBE2Q1	1							X
	UBE2S	1				X
	UBE4A	1							X
	UBIAD1	1							X
	UBN1	1							X
	UBP1	1							X
	UBQLN2	1							X
	UBTF	1							X
	ULBP1	1					X
	UNC45A	1							X
	UQCRB	1					X
	UQCRC2	1							X
	URB2	1							X
	URGCP	1							X
	USP1	1							X
	USP10	1							X
	USP16	1							X
	USP33	1							X
	USP34	1							X
	USP36	1							X
	USP39	1							X
	USP4	1							X
	USP47	1							X
	USP9Y	1					X
	UTP20	1							X
	VILL	1						X
	VIM	1					X
	VPS33A	1							X
	VPS4A	1							X
	VPS52	1							X
	VPS54	1							X
	WAS	1							X
	WBP11	1							X
	WDR18	1							X
	WDR46	1							X
	WDR59	1							X
	WDR6	1							X
	WDR82	1							X
	WIPF1	1					X
	WNT7A	1						X
	WRAP53	1							X
	WSB2	1							X
	WWP2	1							X
	YLPM1	1							X
	Z1DB	1							X
	Z1DC	1							X
	ZAP70	3	X				X		X
	ZBED2	1				X
	ZBTB1	1							X
	ZBTB10	1						X
	ZBTB11	1							X
	ZBTB32	1							X
	ZBTB39	1							X
	ZBTB40	1							X
	ZC3H13	1							X
	ZC3H15	1							X
	ZC3HAV1	1							X
	ZCCHC11	1							X
	ZCCHC8	1							X
	ZCRB1	1					X
	ZDHHC6	1							X
	ZEB2	1					X
	ZFC3H1	1							X
	ZFP36L2	1						X
	ZFYVE9	1							X
	ZMYM1	1							X
	ZMYND11	1							X
	ZNF142	1							X
	ZNF154	1							X
	ZNF200	1							X
	ZNF204P	1						X
	ZNF236	1							X
	ZNF263	1							X
	ZNF264	1							X
	ZNF276	1							X
	ZNF324	1						X
	ZNF335	1							X
	ZNF394	1							X
	ZNF428	1							X
	ZNF549	1							X
	ZNF609	1							X
	ZNF611	1							X
	ZNF638	1							X
	ZNF639	1							X
	ZNF696	1							X
	ZNF76	1							X
	ZNF780B	1							X
	ZNF79	1							X
	ZNHIT3	1							X
	ZNHIT6	1							X
	ZNRF1	1				X
	ZRSR2	1							X
	ZWINT	1				X
	ZZZ3	1							X

## Sheet: Table S7
		Supplemental Table 7. Tci score % (Ts%) in non-lymphoid tissues from healthy donors (HT) according to the T-cell signatures A-D and H
		Tissue		signature-A	Tissue rank*		signature-B	Tissue rank*		signature-C	Tissue rank*		signature-D	Tissue rank*		signature-H	Tissue rank*
		lung	Tci score %	0.681608	1		0.0727342	1		0.100979	1		0.455796	7		0.074327	1
		colon		0.395522	4		0.0558278	5		0.0677181	3		0.647447	1		0.0468889	2
		stomach		0.431355	2		0.0625602	2		0.0740977	2		0.468318	6		0.0461729	3
		rectosigmoid colon		0.390576	6		0.0564151	4		0.0633011	5		0.537324	3		0.0442781	4
		liver		0.393374	5		0.0400606	16		0.0533401	9		0.347378	10		0.0392725	5
		urinary bladder		0.386139	7		0.0502164	9		0.0661295	4		0.348382	9		0.0367944	6
		thyroid gland		0.308577	12		0.0594165	3		0.0567653	8		0.340515	12		0.0293094	7
		breast		0.352239	8		0.041311	15		0.0593025	6		0.337773	13		0.0290956	8
		heart		0.352059	9		0.0445716	12		0.0490013	11		0.321191	15		0.0280032	9
		eye		0.306731	14		0.0530606	7		0.0428226	14		0.47321	5		0.0274999	10
		kidney		0.305483	15		0.0484185	10		0.0482665	12		0.296401	19		0.026399	11
		pancreas		0.308323	13		0.0367742	19		0.0422702	15		0.374989	8		0.0253076	12
		skin		0.322396	11		0.0521541	8		0.0581387	7		0.535204	4		0.0251027	13
		skeletal system		0.338457	10		0.0480073	11		0.0473636	13		0.325006	14		0.0226714	14
		prostate		0.264992	18		0.0373937	18		0.0396244	19		0.296544	18		0.0215513	15
		mouth		0.272882	17		0.0551865	6		0.050682	10		0.580606	2		0.021493	16
		uvea		0.395886	3		0.0332454	21		0.0399843	18		0.344428	11		0.0211081	17
		adrenal gland		0.301532	16		0.0355375	20		0.0379476	21		0.316443	16		0.0202282	18
		ovary		0.240845	19		0.0377926	17		0.0422024	16		0.30591	17		0.0190763	19
		skeletal muscle		0.227557	20		0.0323584	22		0.0389379	20		0.254307	22		0.0167937	20
		cerebellum		0.19816	22		0.0418057	14		0.0293165	22		0.281989	21		0.0157003	21
		brain		0.217007	21		0.0425294	13		0.0413092	17		0.287917	20		0.0154831	22
		Mean Tci score % (Ts%) in HT		0.335986			0.0471535			0.05225			0.385322			0.0296617
		Differences between Ts% calculated with signature-H and the specified signature (Student t-test)		p <0.0001			p <0.0001			p <0.0001			p <0.0001
		Ratio of the highest Ts% to the lowest Ts% across all HTs		3.43969			2.24777			3.44445			2.54592			4.80052
		*HTs were ranked according to the Ts% determined with the different signatures

## Sheet: Table S8
		Supplemental Table 8. Percentage of specimens in which Tav-array value are higher than the mean + 1SD value of theTav-array of the corresponding HT
			signature-H	signature-B		signature-C
		Tumor	percentage of specimens infiltrated by T cells*	percentage of specimens resulting infiltrated by T cells*	differently classified$	percentage of specimens resulting infiltrated by T cells*	differently classified$
		Brain neuroblastoma	0.76	0.24	0.684211	0.41	0.460526
		Skin malignant melanoma	0.56	0.23	0.589286	0.3	0.464286
		Kidney clear cell adenocarcinoma	0.37	0.19	0.486486	0.37	0
		Breast infiltrating duct carcinoma	0.45	0.39	0.133333	0.29	0.355556
		* mean expression level of the signature genes is considered to represent Tav-array value
		$ % of specimens labeled as “infiltrated” by signature-H and “not infiltrated” by signatures-B or signature-C

## Sheet: Table S9
		Supplemental Table 9. Concordance between signature-H and signature-B and signature-C with regard to the ranking of specimens according to Tav-array value
			concordance with signature-H*
			signature-B		signature-C
		Tumor	Top 25% (Q1)	Bottom 25% (Q4)	Top 25% (Q1)	Bottom 25% (Q4)
		Brain neuroblastoma	0.89	0.74	0.93	0.81
		Skin malignant melanoma	1	0.73	1	0.82
		Kidney Clear cell adenocarcinoma	0.84	0.67	0.92	0.84
		Breast infiltrating duct carcinoma	0.89	0.76	0.91	0.87
		*The specimens were ranked according to the mean expression level of the genes in the three signatures (Tav-array value), and the samples belonging to Q1 and Q4 were considered for determining the concordance between signature-B and signature-H, and signature-C and signature-H.

[truncated: 5 more sheets: Table S10, Table S11, Table S12A, Table S12B, Table S13]
